# Supplementary material for: Host genetic control on rumen microbiota and its impact on dairy traits in sheep
Source: Genet Sel Evol. 2022 Nov 24;54:77. doi: 10.1186/s12711-022-00769-9 (PMC9694848; doi:10.1186/s12711-022-00769-9)
Supplement: Supplementary file 2 — Additional file 2: Table S2. Heritability (\documentclass[12pt]{minimal} \usepackage{amsmath} \usepackage{wasysym} \usepackage{amsfonts} \usepackage{amssymb} \usepackage{amsbsy} \usepackage{mathrsfs} \usepackage{upgreek} \setlength{\oddsidemargin}{-69pt} \begin{document}$${h}^{2}$$\end{document}h2) and genetic correlations (rg) between lactation somatic cell score (LSCS), coefficient of variation in milk production (CV Milk), and operational taxonomic units (OTU). Heritability and genetic correlations for all 2059 OTU abundances with lactation somatic cell score and the coefficient of variation in milk production. [file 12711_2022_769_MOESM2_ESM.xls]

## Sheet: Table_S2
Table S2 Heritability (h2) and genetic correlations (rg) between lactation somatic cell score (LSCS), coefficient of variation of milk production (CVMilk), and operational taxonomic units (OTU). OTU ID in bold represents OTU with heritability significantly different from zero.
Family	Genus	OTU ID	h2_LSCS	sdh2_LSCS	h2_CVMilk	sdh2_CVMilk	h2_OTU	sdh2_OTU	rg_LSCS_CVMilk	sdrg_LSCS_CVMilk	rg_LSCS_OTU	sdrg_LSCS_OTU	rg_CVMilk_OTU	sdrg_CVMilk_OTU
Rikenellaceae	Rikenellaceae_RC9_gut_group	OTU1153	0.41916	0.076591	0.2019	0.070785	0.29171	0.073429	0.36358	0.2168	-0.14957	0.1805	0.13577	0.2608
Oscillospiraceae	UCG-002	OTU1532	0.42049	0.076617	0.19803	0.070706	0.28331	0.078122	0.36791	0.21979	-0.054047	0.18955	0.016316	0.28648
Prevotellaceae	Prevotella	OTU1615	0.42039	0.076585	0.20321	0.070775	0.27141	0.075288	0.35999	0.23168	-0.011784	0.18949	0.122	0.30618
Ruminococcaceae	Ruminococcus	OTU610	0.41589	0.076344	0.20056	0.070406	0.2674	0.079373	0.3774	0.23002	0.24912	0.19871	-0.2748	0.30547
F082	unknown_genus	OTU167	0.42021	0.076613	0.19916	0.070666	0.26207	0.070983	0.37156	0.21448	-0.065421	0.18794	0.10713	0.28361
Rikenellaceae	Rikenellaceae_RC9_gut_group	OTU478	0.42084	0.076552	0.198	0.070556	0.26086	0.077524	0.36288	0.22118	0.15581	0.19844	0.26963	0.29396
Prevotellaceae	Prevotellaceae_UCG-003	OTU174	0.42111	0.07662	0.20052	0.070842	0.25478	0.076339	0.35993	0.21722	0.031423	0.1999	0.031207	0.29955
Prevotellaceae	Prevotella	OTU1020	0.42346	0.076301	0.20064	0.070719	0.25461	0.078244	0.36573	0.23232	0.20103	0.20678	0.1993	0.31686
Lachnospiraceae	Lachnospiraceae_NK3A20_group	OTU129	0.42101	0.076644	0.20091	0.070703	0.25225	0.075595	0.35643	0.22165	-0.00947	0.20314	-0.12164	0.29675
Ruminococcaceae	Ruminococcus	OTU1238	0.42178	0.076499	0.2005	0.070699	0.24322	0.077726	0.36099	0.21378	0.17393	0.20821	0.019104	0.30401
Rikenellaceae	Rikenellaceae_RC9_gut_group	OTU1159	0.42433	0.076555	0.2013	0.07075	0.2368	0.074833	0.36615	0.22847	0.20795	0.20542	0.15566	0.30013
F082	unknown_genus	OTU274	0.42106	0.076506	0.20045	0.070719	0.23395	0.071384	0.35595	0.47946	0.11854	0.20145	-0.28846	0.34323
unknown_family	unknown_genus	OTU351	0.4206	0.076571	0.20178	0.07087	0.23288	0.073593	0.35615	0.25003	-0.084029	0.21017	0.12005	0.34654
F082	unknown_genus	OTU1652	0.42048	0.076551	0.1965	0.070435	0.23156	0.070599	0.36345	0.22616	-0.15059	0.19817	0.10318	0.311
Prevotellaceae	Prevotella	OTU1374	0.42675	0.076528	0.19881	0.07078	0.23124	0.073316	0.36693	0.21826	0.15256	0.20504	-0.029358	0.30437
Prevotellaceae	Prevotella	OTU1140	0.41891	0.076649	0.18939	0.069725	0.23102	0.075727	0.35331	0.22125	-0.015201	0.21118	0.24056	0.44005
Oscillospiraceae	V9D2013_group	OTU242	0.42693	0.076039	0.20167	0.070876	0.23076	0.070816	0.38301	0.21722	-0.3781	0.1979	-0.099134	0.29775
Rikenellaceae	Rikenellaceae_RC9_gut_group	OTU1607	0.42056	0.076614	0.1988	0.070602	0.23025	0.072282	0.36595	0.21581	-0.048636	0.2055	0.012004	0.30258
Prevotellaceae	Prevotella	OTU638	0.42412	0.076607	0.20093	0.07077	0.22344	0.074154	0.35831	0.22211	0.18072	0.22238	-0.040414	0.32176
Ruminococcaceae	CAG-352	OTU304	0.42213	0.076318	0.20133	0.070631	0.22075	0.077647	0.35901	0.216	0.3778	0.23468	-0.21461	0.34161
Prevotellaceae	Prevotella	OTU1212	0.42055	0.076564	0.20106	0.070752	0.22056	0.072756	0.35837	0.22054	0.13774	0.21425	-0.14161	0.30945
F082	unknown_genus	OTU1084	0.4204	0.076573	0.20019	0.070684	0.22041	0.075293	0.3608	0.21543	-0.030081	0.22244	0.0085508	0.33038
Prevotellaceae	Prevotella	OTU653	0.4294	0.076455	0.20071	0.070729	0.21876	0.073818	0.35248	0.40544	0.15254	0.22088	-0.070396	0.34688
Lachnospiraceae	unknown_genus	OTU1180	0.42207	0.076492	0.20408	0.070998	0.21636	0.072672	0.36759	0.22443	-0.16463	0.22275	-0.25426	0.31916
Lachnospiraceae	Acetitomaculum	OTU236	0.41977	0.076401	0.20877	0.071185	0.21629	0.075028	0.36901	0.21184	-0.19916	0.22562	-0.22992	0.32146
Christensenellaceae	Christensenellaceae_R-7_group	OTU1544	0.41961	0.076493	0.20248	0.070573	0.21174	0.072895	0.35719	0.24099	-0.12509	0.22367	-0.33979	0.44844
Muribaculaceae	unknown_genus	OTU2091	0.41971	0.076612	0.20038	0.070761	0.20812	0.077422	0.36027	0.21589	-0.057163	0.26054	-0.079574	0.39051
Prevotellaceae	Prevotella	OTU1731	0.41885	0.076512	0.20155	0.070849	0.20567	0.07444	0.35644	0.24	0.11357	0.24503	-0.035837	0.35945
Rikenellaceae	Rikenellaceae_RC9_gut_group	OTU793	0.42001	0.076621	0.19645	0.070212	0.20551	0.073033	0.37456	0.21866	-0.07759	0.23136	0.15502	0.36573
Prevotellaceae	Prevotella	OTU440	0.42063	0.076578	0.20089	0.070829	0.2054	0.072379	0.35982	0.30903	-0.049565	0.26407	-0.053176	0.45541
Lachnospiraceae	Oribacterium	OTU1462	0.42133	0.076647	0.21017	0.070948	0.20468	0.069482	0.3683	0.21778	0.043706	0.22129	0.33162	0.36254
Prevotellaceae	Prevotellaceae_UCG-001	OTU1504	0.42574	0.07645	0.21169	0.070269	0.20401	0.073587	0.32472	0.22407	0.3528	0.23231	-0.45521	0.40348
Prevotellaceae	Prevotella	OTU67	0.42005	0.076503	0.20019	0.070741	0.20383	0.073483	0.36326	0.23522	0.11428	0.24496	-0.10841	0.47634
Prevotellaceae	Prevotella	OTU78	0.42288	0.0767	0.20014	0.070809	0.20358	0.079714	0.36811	0.2189	-0.18694	0.42951	-0.039439	0.40181
Prevotellaceae	Prevotella	OTU445	0.41956	0.0765	0.19503	0.070271	0.20151	0.071513	0.35988	0.36624	-0.073719	0.22895	0.15254	0.46189
Prevotellaceae	Prevotella	OTU1103	0.42041	0.076608	0.20432	0.070869	0.20123	0.071481	0.35111	0.22257	-0.097874	0.22631	-0.36284	0.34559
F082	unknown_genus	OTU1485	0.41752	0.076446	0.20227	0.070906	0.19955	0.071859	0.36296	0.22475	-0.22683	0.24213	-0.16403	0.34819
Lachnospiraceae	Marvinbryantia	OTU1099	0.42016	0.076565	0.19913	0.070254	0.19737	0.074313	0.36913	0.22214	0.1078	0.24259	-0.3632	0.44693
unknown_family	unknown_genus	OTU729	0.42677	0.07656	0.20119	0.07064	0.19723	0.074749	0.36264	0.21594	-0.33158	0.2993	0.056654	0.35154
Rikenellaceae	Rikenellaceae_RC9_gut_group	OTU688	0.41849	0.076564	0.19717	0.070282	0.19659	0.074029	0.37912	0.22149	-0.19941	0.25328	0.085505	0.37426
F082	unknown_genus	OTU1422	0.41936	0.076628	0.20439	0.071003	0.19556	0.072963	0.35854	0.22377	-0.065664	0.2465	0.18591	0.34572
Ruminococcaceae	Ruminococcus	OTU1761	0.43264	0.077042	0.19981	0.06957	0.19467	0.071983	0.33974	0.33165	0.29773	0.2435	-0.41257	0.44303
Prevotellaceae	Prevotella	OTU433	0.42029	0.076624	0.199	0.070586	0.18998	0.074549	0.35966	0.21563	-0.066599	0.26425	-0.11962	0.38191
Spirochaetaceae	Treponema	OTU665	0.4194	0.076645	0.20296	0.070677	0.18669	0.072673	0.34904	0.24387	-0.075085	0.30325	0.14122	0.59188
Prevotellaceae	Prevotellaceae_UCG-001	OTU579	0.42166	0.076322	0.20067	0.070802	0.18664	0.074898	0.36084	0.2631	0.34673	0.30834	0.08624	0.42799
Spirochaetaceae	Treponema	OTU402	0.42197	0.076634	0.20042	0.070682	0.18622	0.071566	0.36335	0.255	-0.024849	0.25847	-0.071256	0.388
Lachnospiraceae	Acetitomaculum	OTU612	0.4195	0.076612	0.20421	0.071003	0.18544	0.071879	0.3563	0.23457	0.0049647	0.26519	-0.17756	0.41472
Sutterellaceae	Sutterella	OTU827	0.41867	0.076482	0.21064	0.071197	0.18543	0.073349	0.35915	0.22666	0.10952	0.26103	0.31239	0.42079
Prevotellaceae	Prevotella	OTU310	0.42025	0.07656	0.20129	0.070757	0.18516	0.071704	0.35962	0.23318	0.091953	0.64897	-0.13581	4.6651
Oscillospiraceae	Colidextribacter	OTU1616	0.42094	0.076619	0.20363	0.070661	0.18449	0.07505	0.36358	0.21703	0.062137	0.27334	-0.12434	0.40797
Prevotellaceae	Prevotella	OTU1309	0.41722	0.076558	0.19999	0.070721	0.18379	0.070299	0.3717	0.21754	-0.22659	0.27887	-0.043324	0.41709
Muribaculaceae	unknown_genus	OTU980	0.42615	0.076565	0.20543	0.070989	0.18358	0.071484	0.37646	0.21878	-0.18706	0.25217	-0.28014	0.37531
Prevotellaceae	Prevotella	OTU241	0.42442	0.076495	0.20494	0.071015	0.18258	0.073382	0.37207	0.31414	0.17655	0.25932	0.1863	0.39739
Atopobiaceae	Atopobium	OTU398	0.42032	0.076278	0.20005	0.070705	0.18078	0.074503	0.35632	0.21743	-0.25711	0.29844	-0.027305	0.45028
Prevotellaceae	Prevotella	OTU963	0.41946	0.076464	0.21129	0.071032	0.18062	0.074944	0.34562	0.24717	0.13595	0.35492	-0.32981	0.62548
Prevotellaceae	Prevotella	OTU658	0.41812	0.076516	0.20055	0.070644	0.17941	0.071802	0.35906	0.23601	-0.19302	0.3961	-0.12272	0.44262
Oscillospiraceae	NK4A214_group	OTU1613	0.41875	0.076486	0.20248	0.071049	0.1789	0.074423	0.37367	0.21806	-0.095199	0.39273	-0.072684	0.59126
Prevotellaceae	Prevotella	OTU13	0.42127	0.076631	0.20249	0.070738	0.17845	0.071187	0.35264	0.21517	-0.097086	0.25917	0.15079	0.66053
Ruminococcaceae	unknown_genus	OTU155	0.42114	0.076553	0.20801	0.070987	0.17613	0.069827	0.34773	0.21336	0.13245	0.25311	-0.30671	0.45906
Prevotellaceae	Prevotella	OTU2577	0.42154	0.076491	0.19998	0.070593	0.17326	0.070551	0.36281	0.23798	-0.25409	0.37374	0.23404	0.46048
Christensenellaceae	Christensenellaceae_R-7_group	OTU1707	0.41888	0.076291	0.20218	0.070748	0.1729	0.077075	0.36447	0.21817	-0.14686	0.56701	-0.11498	0.66425
Prevotellaceae	Prevotella	OTU211	0.42082	0.076514	0.20102	0.070357	0.17241	0.073961	0.36253	0.21787	0.17464	0.3027	0.30315	0.4762
Prevotellaceae	Prevotella	OTU1525	0.41959	0.076483	0.19438	0.06995	0.17051	0.071773	0.36154	0.26075	-0.03546	0.2863	0.12682	0.5866
Lachnospiraceae	Lachnospiraceae_NC2004_group	OTU489	0.4267	0.076653	0.19678	0.070402	0.17051	0.075539	0.35419	0.23771	0.27509	0.37558	0.16485	0.46833
Selenomonadaceae	Selenomonas	OTU848	0.42137	0.076636	0.20471	0.070753	0.16981	0.070978	0.36835	0.22311	0.0023392	0.29452	-0.45657	0.47226
Prevotellaceae	Prevotella	OTU83	0.42052	0.076536	0.19718	0.070267	0.16918	0.071431	0.36009	0.2212	0.14602	0.28908	0.28658	0.43852
Christensenellaceae	Christensenellaceae_R-7_group	OTU596	0.41959	0.076542	0.20023	0.070779	0.16915	0.072695	0.36825	0.21577	-0.094863	0.45245	-0.056301	0.44486
Rikenellaceae	Rikenellaceae_RC9_gut_group	OTU343	0.42135	0.076644	0.19563	0.070272	0.16894	0.069467	0.37469	0.22812	-0.02004	0.26773	0.12341	0.41824
Prevotellaceae	Prevotellaceae_UCG-003	OTU936	0.41842	0.076479	0.20039	0.070751	0.1679	0.070792	0.36016	0.21551	-0.16706	0.33934	-0.10454	0.42263
Ruminococcaceae	Ruminococcus	OTU859	0.41809	0.075836	0.19938	0.069488	0.16721	0.069662	0.38422	0.22764	0.52882	0.38165	-0.39621	0.47972
Prevotellaceae	Prevotella	OTU144	0.42576	0.076671	0.20032	0.070774	0.16647	0.070972	0.35473	0.21628	-0.22232	0.27865	0.014997	0.41291
Prevotellaceae	Prevotellaceae_UCG-003	OTU312	0.41674	0.076318	0.20265	0.070766	0.16628	0.068927	0.35968	0.26331	0.26754	0.29359	-0.18156	0.41424
Prevotellaceae	Prevotella	OTU191	0.41865	0.076607	0.19962	0.070766	0.16567	0.07491	0.35835	0.21551	-0.06528	0.28998	0.018446	0.45872
Prevotellaceae	Prevotella	OTU423	0.42014	0.07659	0.19631	0.070488	0.16536	0.071416	0.36093	0.23787	-0.05735	0.30651	-0.14959	0.47016
Prevotellaceae	Prevotellaceae_NK3B31_group	OTU464	0.41926	0.076533	0.19842	0.069506	0.16529	0.073838	0.35435	0.21914	0.15348	0.32851	0.57065	0.59193
Rikenellaceae	Rikenellaceae_RC9_gut_group	OTU371	0.42101	0.076622	0.19606	0.070401	0.16515	0.07584	0.36519	0.2331	-0.021552	0.36531	0.12587	0.68297
Prevotellaceae	Prevotella	OTU2074	0.42074	0.07625	0.20103	0.07077	0.16454	0.071212	0.36512	0.21899	0.43659	0.40882	0.11744	0.43455
Prevotellaceae	Prevotella	OTU2329	0.40029	0.076421	0.19996	0.070523	0.16323	0.068138	0.32177	0.23417	0.27292	0.31657	0.37688	0.42979
Prevotellaceae	Prevotella	OTU1600	0.42524	0.076741	0.1952	0.070423	0.16321	0.06851	0.36293	0.21436	-0.21777	0.27827	-0.1892	0.452
Lachnospiraceae	unknown_genus	OTU2632	0.41982	0.076629	0.19778	0.07047	0.16315	0.072974	0.37156	0.21941	0.13427	0.28845	-0.10714	0.51759
Lachnospiraceae	Butyrivibrio	OTU1537	0.42116	0.076443	0.20065	0.070704	0.16245	0.070799	0.36032	0.22294	-0.11324	0.28748	0.084963	0.44103
Bacteroidales_UCG-001	unknown_genus	OTU594	0.42094	0.076607	0.19865	0.070671	0.16192	0.06663	0.36506	0.2179	-0.017391	0.26551	0.097582	0.3799
Muribaculaceae	unknown_genus	OTU619	0.41978	0.076583	0.20228	0.070908	0.16154	0.074548	0.35993	0.22802	-0.19192	0.3392	0.087929	0.48555
Oscillospiraceae	Oscillospira	OTU1594	0.42107	0.076593	0.20471	0.070882	0.15961	0.069561	0.36283	0.21595	-0.0526	0.28596	-0.24954	0.43745
Prevotellaceae	Prevotella	OTU135	0.4232	0.076689	0.20156	0.070829	0.15937	0.06926	0.36531	0.22507	-0.085398	0.31534	-0.13971	0.43003
Lachnospiraceae	Acetitomaculum	OTU479	0.42754	0.076704	0.20018	0.070785	0.15822	0.070443	0.3615	0.22561	-0.095912	0.2827	-0.051443	0.48749
Prevotellaceae	Prevotella	OTU330	0.42492	0.07649	0.20192	0.070844	0.15752	0.070951	0.34783	0.22978	-0.38821	0.34632	0.16655	0.62428
Prevotellaceae	Prevotellaceae_YAB2003_group	OTU517	0.42032	0.076614	0.20049	0.070798	0.15747	0.071752	0.35692	0.21593	-0.081493	0.31647	0.02043	0.46724
Rikenellaceae	Rikenellaceae_RC9_gut_group	OTU546	0.42139	0.076626	0.20172	0.070814	0.15733	0.072249	0.35724	0.23561	-0.077038	0.29569	0.096765	0.51967
Prevotellaceae	Prevotella	OTU1732	0.42013	0.076655	0.20081	0.070786	0.15714	0.073857	0.36417	0.22637	-0.055896	0.34099	0.025028	0.49605
Rikenellaceae	Rikenellaceae_RC9_gut_group	OTU1673	0.42097	0.076623	0.20371	0.070705	0.15713	0.071523	0.36081	0.21873	-0.045483	0.28614	-0.26047	0.44376
Prevotellaceae	Prevotellaceae_UCG-001	OTU763	0.42066	0.076568	0.19648	0.070444	0.15604	0.070538	0.3665	0.22747	-0.095394	0.2869	0.094198	0.46327
Prevotellaceae	Prevotellaceae_UCG-001	OTU717	0.41733	0.07605	0.20948	0.07064	0.1551	0.069443	0.36133	0.21123	0.3312	0.35028	0.35343	0.51447
Prevotellaceae	Prevotella	OTU264	0.42022	0.07662	0.19147	0.069617	0.15452	0.067711	0.35773	0.22201	-0.066646	0.28765	0.42191	0.57237
Christensenellaceae	Christensenellaceae_R-7_group	OTU207	0.42154	0.076629	0.20523	0.071005	0.15384	0.067709	0.36292	0.24589	-0.11855	0.29018	-0.17674	0.46691
Prevotellaceae	Prevotella	OTU1643	0.42094	0.07665	0.20442	0.070953	0.15369	0.068639	0.35463	0.22451	-0.084324	0.36106	0.23509	0.42352
Oscillospiraceae	Colidextribacter	OTU815	0.42198	0.076603	0.21009	0.07023	0.15369	0.067414	0.3392	0.24112	0.14662	0.31742	-0.6237	0.52617
Prevotellaceae	Prevotella	OTU2158	0.42095	0.07662	0.20048	0.070775	0.15344	0.069538	0.36092	0.21505	-0.011941	0.82884	0.0025658	0.44308
Monoglobaceae	Monoglobus	OTU1554	0.42068	0.076634	0.21111	0.071308	0.15332	0.069238	0.36947	0.21658	-0.0083266	0.29582	-0.47816	0.58616
Prevotellaceae	Prevotellaceae_UCG-001	OTU1274	0.42379	0.076381	0.20151	0.070899	0.15295	0.075424	0.3669	0.22847	-0.31682	0.41413	-0.11244	0.60061
Prevotellaceae	Prevotella	OTU2784	0.41614	0.076291	0.2004	0.070791	0.15242	0.068133	0.35386	0.21668	0.22269	0.44106	-0.035763	0.45452
Lachnospiraceae	[Eubacterium]_ventriosum_group	OTU355	0.42075	0.076624	0.19999	0.070684	0.15222	0.069945	0.36275	0.45142	-0.051845	0.30743	0.092494	0.85776
Prevotellaceae	Prevotella	OTU730	0.42085	0.0764	0.19907	0.070546	0.15212	0.074863	0.36219	0.63169	0.19229	0.42669	0.14369	0.75292
Ruminococcaceae	unknown_genus	OTU501	0.42245	0.075837	0.20086	0.070702	0.15142	0.067948	0.35473	0.24439	0.48909	0.34537	-0.090807	0.42739
Lachnospiraceae	Lachnospiraceae_NK4A136_group	OTU1474	0.41874	0.075786	0.20051	0.070677	0.15057	0.069933	0.36576	0.22343	0.47031	0.53234	-0.036618	0.44725
unknown_family	unknown_genus	OTU2515	0.43313	0.075801	0.20022	0.070751	0.15052	0.067576	0.35144	0.21463	-0.39795	0.36601	0.060741	0.41658
Prevotellaceae	Prevotella	OTU1609	0.42597	0.076398	0.20067	0.070219	0.15047	0.068447	0.36514	0.2169	0.3368	0.31704	0.29957	0.43269
Lachnospiraceae	Lachnospiraceae_NK3A20_group	OTU278	0.42265	0.076702	0.19661	0.070118	0.14986	0.067965	0.35567	0.22245	0.12259	0.30179	-0.26004	0.51181
Prevotellaceae	Prevotella	OTU943	0.41403	0.076466	0.20755	0.071007	0.14972	0.070879	0.35275	0.2305	0.18923	0.38661	0.31237	0.53282
Rikenellaceae	Rikenellaceae_RC9_gut_group	OTU609	0.41831	0.076458	0.20459	0.071144	0.14839	0.069264	0.36745	0.22561	-0.25366	0.35847	-0.17768	0.47632
Lachnospiraceae	Lachnospiraceae_NK3A20_group	OTU36	0.42032	0.076637	0.20111	0.070779	0.14832	0.069691	0.3603	0.22083	0.045371	0.32796	0.1713	0.44508
Ruminococcaceae	unknown_genus	OTU2316	0.42188	0.076686	0.21399	0.070996	0.14753	0.070028	0.3573	0.25547	0.10469	0.49463	0.36504	0.76299
Prevotellaceae	Prevotellaceae_UCG-004	OTU891	0.41832	0.076704	0.2029	0.070849	0.14747	0.071545	0.3383	0.21871	-0.031473	0.3075	-0.29699	0.54823
Prevotellaceae	Prevotella	OTU416	0.41062	0.076351	0.19891	0.070425	0.14736	0.07231	0.38389	0.23472	-0.35864	0.37045	0.26433	0.53788
Defluviitaleaceae	Defluviitaleaceae_UCG-011	OTU976	0.42558	0.076553	0.20442	0.070971	0.1473	0.066602	0.37297	0.21749	0.36467	0.32163	0.34243	0.44526
Muribaculaceae	unknown_genus	OTU607	0.41864	0.076433	0.20045	0.07096	0.14678	0.065938	0.36185	0.23078	-0.095348	0.30059	0.23658	0.48055
Prevotellaceae	Prevotella	OTU562	0.42198	0.076421	0.20038	0.070745	0.1466	0.069155	0.36275	0.21513	-0.13902	0.34196	0.0046834	0.55378
Lachnospiraceae	Lachnospiraceae_NK3A20_group	OTU506	0.42091	0.076563	0.20085	0.070845	0.14511	0.071055	0.35956	0.21416	-0.24494	0.33506	0.078061	0.49618
Prevotellaceae	Prevotella	OTU399	0.42223	0.076616	0.19207	0.069625	0.1448	0.074676	0.36189	0.39385	0.097423	0.30818	-0.3753	0.53531
unknown_family	unknown_genus	OTU2679	0.4233	0.076401	0.201	0.070675	0.14417	0.070913	0.36484	0.29139	0.3061	0.35199	0.21005	0.48471
Christensenellaceae	Christensenellaceae_R-7_group	OTU1550	0.41944	0.076604	0.20076	0.070772	0.14401	0.07235	0.37067	0.22292	-0.12808	0.33208	-0.075839	0.46872
Prevotellaceae	Prevotella	OTU939	0.42648	0.076606	0.2057	0.070832	0.1423	0.067366	0.34122	0.21826	0.28458	0.71855	-0.19554	0.58615
Christensenellaceae	Christensenellaceae_R-7_group	OTU854	0.42244	0.076331	0.19923	0.070744	0.14118	0.067498	0.36597	0.21506	0.22796	0.35242	-0.0431	0.44909
Ruminococcaceae	Ruminococcus	OTU1341	0.41995	0.076611	0.18791	0.069777	0.14104	0.069427	0.36286	0.22259	-0.046956	0.36421	-0.43786	0.76369
Rikenellaceae	Rikenellaceae_RC9_gut_group	OTU1760	0.42433	0.07663	0.20199	0.070845	0.14087	0.067911	0.35154	0.2262	-0.1391	0.39112	0.11038	0.52748
Oscillospiraceae	UCG-002	OTU968	0.413	0.076453	0.20377	0.071114	0.1407	0.067974	0.38946	0.22593	-0.33484	0.3783	-0.11359	0.45476
Prevotellaceae	Prevotella	OTU547	0.42048	0.076628	0.19956	0.070591	0.14042	0.070543	0.36533	0.21704	-0.0063158	0.45045	0.1016	0.62274
Eubacteriaceae	Pseudoramibacter	OTU226	0.41564	0.076481	0.18714	0.06954	0.14036	0.07089	0.3452	0.22293	0.27986	0.38141	0.44736	0.70949
Prevotellaceae	Prevotella	OTU427	0.42745	0.076482	0.19115	0.069995	0.14011	0.070117	0.35691	0.22526	0.24407	0.36857	0.34043	0.99197
Prevotellaceae	Prevotellaceae_UCG-001	OTU1842	0.40088	0.076114	0.19924	0.071068	0.13963	0.069841	0.33646	0.23877	-0.35206	0.42275	-0.006571	0.47661
Prevotellaceae	Prevotella	OTU1419	0.42155	0.076474	0.20103	0.070792	0.13941	0.070586	0.3547	0.22544	0.2721	0.55461	-0.026071	0.5245
Fibrobacteraceae	Fibrobacter	OTU1640	0.4198	0.076647	0.2047	0.0711	0.13875	0.0746	0.35779	0.22466	-0.19348	0.33846	0.10018	0.5264
Prevotellaceae	Prevotellaceae_UCG-001	OTU1441	0.41921	0.076612	0.19965	0.070605	0.13874	0.071729	0.35709	0.21738	0.046714	0.35686	0.15325	0.49365
Prevotellaceae	Prevotella	OTU2267	0.4215	0.076652	0.19565	0.070389	0.13866	0.067323	0.36967	0.2311	0.0057453	0.34116	0.31822	0.69838
Christensenellaceae	Christensenellaceae_R-7_group	OTU297	0.42111	0.076594	0.20268	0.071098	0.13829	0.068623	0.35198	0.23297	0.17898	0.34089	-0.022474	0.48308
Ruminococcaceae	unknown_genus	OTU254	0.41443	0.076052	0.2008	0.070779	0.13824	0.067484	0.36251	0.22491	0.47007	0.74495	0.11115	0.53597
F082	unknown_genus	OTU641	0.42169	0.076626	0.20113	0.070869	0.1382	0.067078	0.35666	0.25017	-0.085935	0.34106	-0.18607	0.54254
Rikenellaceae	Rikenellaceae_RC9_gut_group	OTU828	0.42478	0.076653	0.20152	0.070701	0.13811	0.06908	0.36563	0.23106	0.42954	0.45769	0.1984	0.49977
unknown_family	unknown_genus	OTU1868	0.42078	0.076553	0.19819	0.070717	0.13733	0.067927	0.36638	0.21825	-0.17929	0.39189	0.035794	0.98967
Bacteroidales_BS11_gut_group	unknown_genus	OTU582	0.41862	0.076195	0.20033	0.070699	0.1368	0.068131	0.37102	0.22364	0.33095	0.39943	0.044614	0.50799
Christensenellaceae	Christensenellaceae_R-7_group	OTU214	0.42168	0.076552	0.20077	0.070734	0.13676	0.068596	0.3629	0.2273	0.22589	0.56522	0.09777	0.62452
Prevotellaceae	Prevotella	OTU74	0.42041	0.07667	0.20105	0.070638	0.13612	0.073538	0.35017	0.22286	-0.13184	0.44997	0.097625	0.52086
Bacteroidales_BS11_gut_group	unknown_genus	OTU439	0.42539	0.076444	0.20179	0.070749	0.1359	0.069777	0.37052	0.21699	-0.20659	0.3608	-0.065526	0.46501
Prevotellaceae	Prevotella	OTU317	0.4237	0.0767	0.19954	0.07025	0.1356	0.067705	0.33632	0.34763	0.040762	0.31194	-0.40975	0.5574
Prevotellaceae	Prevotella	OTU754	0.42383	0.076646	0.19862	0.070685	0.13527	0.071888	0.36475	0.21743	-0.14043	0.34784	0.091203	0.58847
Prevotellaceae	Prevotella	OTU1538	0.41777	0.076437	0.20571	0.071094	0.1352	0.070253	0.36167	0.50855	0.18987	0.36051	0.14253	0.58232
Prevotellaceae	Prevotella	OTU269	0.42685	0.076357	0.21155	0.071361	0.13448	0.075031	0.37949	0.21435	0.41073	0.48512	0.39176	0.66862
Lachnospiraceae	Butyrivibrio	OTU746	0.42156	0.076579	0.19808	0.07055	0.13357	0.070956	0.35566	0.21944	-0.065818	0.32462	0.21737	0.63972
Rikenellaceae	Rikenellaceae_RC9_gut_group	OTU921	0.41935	0.076528	0.20209	0.070904	0.1332	0.070908	0.35819	0.23114	0.015047	0.35271	-0.1988	0.59651
Lachnospiraceae	Lachnospiraceae_UCG-008	OTU655	0.41721	0.076561	0.19374	0.070152	0.13311	0.074829	0.35053	0.21848	-0.030465	0.35787	-0.21323	0.61184
Bacteroidales_RF16_group	unknown_genus	OTU1356	0.42234	0.07671	0.19801	0.069963	0.13244	0.065126	0.3658	0.33681	-0.2105	0.32605	-0.56351	0.75012
Lachnospiraceae	FD2005	OTU988	0.42043	0.076673	0.20087	0.070972	0.13225	0.073549	0.36175	0.21802	-0.015014	0.33646	-0.020127	0.49752
Rikenellaceae	Rikenellaceae_RC9_gut_group	OTU674	0.42241	0.076543	0.19931	0.070708	0.1316	0.068606	0.3535	0.21779	0.094195	0.31311	0.0048156	0.47839
Ruminococcaceae	Ruminococcus	OTU444	0.42106	0.076634	0.20355	0.07063	0.13058	0.066687	0.36431	0.21685	0.11365	0.31411	-0.17666	0.532
Prevotellaceae	Prevotella	OTU1395	0.41983	0.076646	0.20098	0.070763	0.13037	0.067013	0.36229	0.22257	-0.11999	0.35518	-0.072208	0.46449
Prevotellaceae	Prevotellaceae_UCG-004	OTU1864	0.41838	0.07611	0.20088	0.070798	0.13032	0.070829	0.36442	0.22123	-0.45651	0.4984	0.018639	0.51139
Lachnospiraceae	Blautia	OTU187	0.42445	0.076519	0.20308	0.071092	0.13009	0.067737	0.34312	0.22339	0.1795	0.36784	-0.13434	0.51885
Rikenellaceae	Rikenellaceae_RC9_gut_group	OTU507	0.4203	0.076506	0.2012	0.070574	0.13001	0.068925	0.36265	0.2258	0.035744	0.33645	0.23394	0.5291
Lachnospiraceae	Lachnospiraceae_UCG-008	OTU1010	0.43189	0.076668	0.20247	0.070827	0.12977	0.069708	0.37163	0.21157	-0.27049	0.47626	-0.13876	0.53367
Prevotellaceae	Prevotella	OTU1496	0.42125	0.076589	0.20564	0.070581	0.12939	0.069007	0.37083	0.22903	0.014051	0.36822	-0.43669	0.63354
Bacteroidales_BS11_gut_group	unknown_genus	OTU1278	0.4207	0.07656	0.1973	0.070094	0.12927	0.063693	0.37157	0.215	-0.1614	0.34881	0.23886	0.56246
F082	unknown_genus	OTU2377	0.42263	0.076494	0.20193	0.070867	0.12922	0.071351	0.36657	0.21881	0.23152	0.66169	0.15631	0.5479
Prevotellaceae	Prevotella	OTU244	0.42391	0.076509	0.20031	0.070828	0.12916	0.069972	0.3514	0.21872	0.026246	0.3945	-0.086025	0.55583
Christensenellaceae	Christensenellaceae_R-7_group	OTU1442	0.42457	0.076687	0.20016	0.070692	0.12852	0.067623	0.35525	0.21535	0.22513	0.39413	-0.075481	0.54281
Christensenellaceae	Christensenellaceae_R-7_group	OTU698	0.42138	0.076545	0.20052	0.070912	0.12819	0.070396	0.3749	0.21729	-0.27539	0.41364	-0.083122	0.61808
Muribaculaceae	unknown_genus	OTU998	0.4233	0.076736	0.19922	0.070675	0.12795	0.07127	0.36628	0.21467	0.18758	0.44398	-0.05827	0.5976
Prevotellaceae	Prevotellaceae_UCG-004	OTU353	0.42198	0.07644	0.20226	0.070731	0.12771	0.068373	0.36517	0.21656	0.14626	0.37507	0.14471	0.90086
Bacteroidales_RF16_group	unknown_genus	OTU2696	0.4214	0.07647	0.20239	0.070681	0.1276	0.068632	0.35423	0.32709	-0.23568	0.37676	0.3099	0.55819
Rikenellaceae	Rikenellaceae_RC9_gut_group	OTU910	0.4205	0.076613	0.2011	0.070398	0.12738	0.071104	0.36315	0.22331	-0.065204	0.37703	0.35321	0.57864
Lachnospiraceae	Lachnospiraceae_XPB1014_group	OTU947	0.41417	0.075806	0.21083	0.071561	0.12672	0.065372	0.37167	0.21077	-0.42079	0.40399	-0.41436	0.51243
unknown_family	unknown_genus	OTU1386	0.42488	0.076248	0.19974	0.070539	0.12664	0.072004	0.36115	0.23306	0.36649	0.43272	-0.19134	0.55666
Christensenellaceae	Christensenellaceae_R-7_group	OTU555	0.42649	0.076542	0.20126	0.070719	0.12642	0.066189	0.36592	0.22863	0.20132	0.32332	0.051458	0.51058
Rikenellaceae	Rikenellaceae_RC9_gut_group	OTU1074	0.42148	0.076465	0.20316	0.070946	0.12606	0.067288	0.35223	0.21481	-0.24276	0.35609	0.14986	0.4988
Spirochaetaceae	Treponema	OTU1743	0.42056	0.076604	0.20933	0.071389	0.12582	0.072975	0.35083	0.21354	0.10539	0.38441	-0.27269	0.54256
Prevotellaceae	Prevotella	OTU263	0.42163	0.07663	0.19961	0.070578	0.12573	0.066762	0.36293	0.21578	-0.095675	0.43203	0.0096759	0.51822
Lachnospiraceae	Marvinbryantia	OTU881	0.42553	0.076604	0.20417	0.070358	0.12571	0.065469	0.37039	0.21585	-0.14732	0.51747	-0.46592	0.84909
Lachnospiraceae	Acetitomaculum	OTU352	0.41971	0.076551	0.20517	0.07118	0.12554	0.068555	0.37063	0.21804	-0.18842	0.39424	-0.18867	0.68977
Christensenellaceae	Christensenellaceae_R-7_group	OTU1421	0.42164	0.076669	0.19836	0.070513	0.12488	0.070445	0.37084	0.21553	-0.020079	0.52042	-0.32294	0.71211
Prevotellaceae	Prevotella	OTU1336	0.42036	0.076599	0.2229	0.071928	0.12486	0.063834	0.34601	0.20276	-0.11443	0.36205	-0.54192	0.59816
Prevotellaceae	Prevotella	OTU110	0.42068	0.076619	0.20053	0.070757	0.12467	0.0705	0.36204	0.21447	0.060534	0.51838	-0.0056014	0.56151
Lachnospiraceae	unknown_genus	OTU309	0.42137	0.076642	0.20136	0.070907	0.12447	0.067054	0.36246	0.22079	-0.08047	0.37435	-0.18884	0.54029
Prevotellaceae	Prevotellaceae_UCG-001	OTU970	0.41452	0.076488	0.20072	0.070784	0.12425	0.068559	0.36041	0.29586	0.29617	0.41557	0.20133	0.62332
Prevotellaceae	Prevotellaceae_UCG-001	OTU906	0.42137	0.076666	0.20206	0.07089	0.12393	0.071752	0.357	0.22905	0.041548	0.49222	0.074246	0.61087
Lachnospiraceae	possible_genus_Sk018	OTU1754	0.41958	0.076608	0.19949	0.070694	0.12385	0.067993	0.36748	0.21421	-0.10636	0.35604	0.065079	0.49798
Prevotellaceae	Prevotellaceae_UCG-001	OTU1443	0.41991	0.076526	0.20181	0.070664	0.12365	0.072895	0.36047	0.21964	-0.043492	0.36533	-0.45353	0.71444
Lachnospiraceae	Blautia	OTU780	0.41926	0.076599	0.19905	0.070802	0.12349	0.07036	0.35892	0.21819	-0.24772	0.37565	-0.16739	0.56733
Ruminococcaceae	unknown_genus	OTU1016	0.42066	0.076583	0.20023	0.07071	0.12333	0.070791	0.36113	0.21599	0.082706	0.49311	0.069267	0.74822
Lachnospiraceae	[Ruminococcus]_gauvreauii_group	OTU321	0.41899	0.07657	0.2041	0.071099	0.12325	0.06753	0.35825	0.25869	-0.10409	0.53522	0.34945	0.97475
Oscillospiraceae	Papillibacter	OTU186	0.4232	0.076405	0.20009	0.07071	0.12294	0.068562	0.36752	0.21395	-0.09164	0.37695	0.10208	0.50364
Lachnospiraceae	Lachnospiraceae_ND3007_group	OTU964	0.41988	0.076552	0.20875	0.070453	0.12289	0.072068	0.35261	0.21099	0.043756	1.053	0.42812	0.92098
Prevotellaceae	Prevotella	OTU359	0.4189	0.076669	0.20484	0.070948	0.12253	0.067951	0.35915	0.21703	-0.25804	0.40673	-0.3041	0.54852
Prevotellaceae	Prevotellaceae_UCG-003	OTU840	0.42061	0.076613	0.19732	0.070365	0.12235	0.068274	0.3608	0.22335	0.1282	0.42513	0.13193	0.54599
Muribaculaceae	unknown_genus	OTU672	0.42012	0.076603	0.20075	0.070798	0.12194	0.064374	0.35971	0.40027	-0.11717	0.38779	0.054338	0.50983
Lachnospiraceae	Acetitomaculum	OTU432	0.42253	0.076637	0.20506	0.071238	0.12192	0.068572	0.34572	0.22122	0.068996	0.3452	-0.14522	0.58478
F082	unknown_genus	OTU175	0.42533	0.076148	0.19367	0.07013	0.12145	0.069544	0.35518	0.21755	-0.45317	0.49649	-0.28645	0.63689
Prevotellaceae	Prevotella	OTU173	0.42205	0.076611	0.19846	0.070639	0.12108	0.070859	0.35906	0.21916	-0.10423	0.33484	0.23809	0.53615
Prevotellaceae	Prevotella	OTU210	0.42184	0.076471	0.20302	0.070891	0.12081	0.065137	0.36803	0.35704	0.23932	0.52981	0.18982	0.57005
F082	unknown_genus	OTU1286	0.4209	0.07662	0.20082	0.070534	0.12032	0.06348	0.36375	0.22394	0.057672	0.329	0.34366	0.5531
Christensenellaceae	Christensenellaceae_R-7_group	OTU683	0.42265	0.076433	0.20058	0.070661	0.11998	0.067766	0.36635	0.22466	-0.093668	0.71214	-0.24498	0.95188
Prevotellaceae	Prevotella	OTU2392	0.41984	0.076618	0.19258	0.070358	0.11961	0.070511	0.35685	0.23517	-0.077689	0.34786	0.27429	0.65369
Christensenellaceae	Christensenellaceae_R-7_group	OTU767	0.41987	0.076627	0.20184	0.070721	0.11935	0.067186	0.36314	0.25997	-0.094824	0.346	0.12593	0.62873
Prevotellaceae	Prevotella	OTU1704	0.42106	0.076605	0.19356	0.070038	0.11934	0.074605	0.36747	0.24797	-0.051121	0.38974	0.37742	0.74496
Rikenellaceae	Rikenellaceae_RC9_gut_group	OTU635	0.42011	0.076469	0.20261	0.07077	0.11925	0.067808	0.36234	0.21515	-0.041344	0.45735	-0.13962	0.61852
Bacteroidales_BS11_gut_group	unknown_genus	OTU1945	0.41558	0.076592	0.19477	0.070086	0.11904	0.062943	0.39535	0.21929	-0.2918	0.39096	0.1402	0.49753
Prevotellaceae	Prevotellaceae_UCG-001	OTU380	0.42052	0.076535	0.18841	0.069897	0.11899	0.069942	0.37494	0.2218	-0.071279	0.52074	-0.40979	0.93345
F082	unknown_genus	OTU971	0.41943	0.076572	0.20123	0.070738	0.11862	0.065031	0.35616	0.22922	0.031666	0.33962	0.36628	0.53876
F082	unknown_genus	OTU1467	0.4204	0.076609	0.19861	0.070522	0.1186	0.070635	0.37184	0.21475	-0.078708	0.37807	0.26039	0.61144
Lachnospiraceae	Lachnospiraceae_NK4A136_group	OTU2186	0.42076	0.076638	0.20169	0.070779	0.11852	0.068494	0.36305	0.2189	-0.16994	0.3469	-0.39006	0.58331
Lachnospiraceae	Syntrophococcus	OTU509	0.42054	0.076583	0.19814	0.070609	0.11845	0.069141	0.36525	0.22158	0.0020409	0.35336	-0.15755	0.58917
Prevotellaceae	Prevotella	OTU1688	0.4125	0.076322	0.20144	0.070735	0.11843	0.066389	0.36544	0.21778	0.18544	0.55827	-0.049456	0.73722
Prevotellaceae	Prevotella	OTU196	0.42005	0.076648	0.19815	0.070583	0.11825	0.066889	0.35755	0.22062	0.065193	0.41999	0.31357	0.67557
Prevotellaceae	Prevotellaceae_UCG-001	OTU681	0.42773	0.076318	0.20214	0.070643	0.11817	0.068218	0.37088	0.21428	0.18576	0.40251	0.22996	0.70138
Prevotellaceae	Prevotellaceae_UCG-001	OTU2133	0.42211	0.076552	0.20183	0.070808	0.11811	0.067144	0.3545	0.22863	0.14564	0.46922	-0.15549	0.55068
Fibrobacteraceae	Fibrobacter	OTU1335	0.4206	0.076604	0.20124	0.070823	0.1179	0.068248	0.36105	0.22032	-0.05318	0.35483	0.076438	0.61547
Prevotellaceae	Prevotella	OTU133	0.41339	0.076276	0.20088	0.070788	0.11702	0.066817	0.36013	0.22373	-0.32472	0.47717	-0.068997	0.49397
Lachnospiraceae	Acetitomaculum	OTU1584	0.42179	0.076676	0.20238	0.070799	0.11693	0.067949	0.37003	0.21293	-0.055939	0.39029	0.17065	0.7509
Fibrobacteraceae	Fibrobacter	OTU1376	0.42076	0.07662	0.21611	0.070985	0.11635	0.066806	0.35752	0.21677	0.025935	0.3742	0.7162	1.0069
Spirochaetaceae	Treponema	OTU477	0.41857	0.076593	0.18783	0.069189	0.11617	0.063576	0.35418	0.21913	-0.20733	0.35325	-0.76418	0.7197
[Eubacterium]_coprostanoligenes_group	unknown_genus	OTU262	0.42209	0.076628	0.20043	0.070751	0.11608	0.067066	0.36293	0.21485	0.19606	0.47354	0.17799	0.59905
Prevotellaceae	Prevotella	OTU1291	0.42242	0.076655	0.20094	0.070372	0.11596	0.062686	0.3649	0.22235	-0.11727	0.35335	-0.26158	0.59645
Prevotellaceae	Prevotella	OTU701	0.42134	0.076564	0.20117	0.070793	0.11595	0.070237	0.36364	0.21905	0.1373	0.35316	0.023079	0.52655
Prevotellaceae	Prevotellaceae_NK3B31_group	OTU2264	0.42032	0.07629	0.20085	0.070641	0.11547	0.067088	0.36293	0.2197	0.28756	0.42229	0.32446	0.52242
Prevotellaceae	Prevotella	OTU895	0.41963	0.076574	0.20867	0.070925	0.11481	0.069761	0.35751	0.21098	0.036229	0.35308	-0.33747	0.57511
Prevotellaceae	Prevotella	OTU165	0.41818	0.076426	0.19951	0.070611	0.1146	0.074242	0.35853	0.2205	0.28198	0.48436	0.22585	0.81385
Lachnospiraceae	Shuttleworthia	OTU807	0.42071	0.076655	0.20033	0.070702	0.1144	0.065516	0.36778	0.27744	-0.084608	0.34292	-0.03533	0.5807
Prevotellaceae	Prevotella	OTU376	0.41971	0.076579	0.20418	0.071113	0.11432	0.070621	0.36237	0.24347	-0.11877	0.36068	-0.25112	0.54073
Muribaculaceae	unknown_genus	OTU182	0.41862	0.076605	0.19764	0.070751	0.1141	0.067957	0.37149	0.22267	-0.06419	0.44737	0.23501	0.6453
Lachnospiraceae	Lachnospiraceae_NK3A20_group	OTU157	0.42047	0.076644	0.20321	0.070895	0.11373	0.069526	0.36256	0.26881	0.040393	0.37832	0.13355	0.62418
F082	unknown_genus	OTU1368	0.41948	0.076516	0.20191	0.070901	0.11361	0.068076	0.36221	0.22807	-0.2057	0.37462	-0.082018	0.55772
Prevotellaceae	Prevotella	OTU1753	0.42491	0.076659	0.20212	0.070991	0.11353	0.07071	0.37569	0.21778	0.29346	0.39599	0.48354	0.59229
Prevotellaceae	Prevotella	OTU5211	0.42123	0.076451	0.2003	0.070818	0.11343	0.06962	0.36772	0.21578	0.12189	0.37362	-0.070136	0.67884
Prevotellaceae	Prevotellaceae_UCG-001	OTU2554	0.41971	0.075796	0.20036	0.0707	0.11318	0.068065	0.35978	0.24259	0.43198	0.57299	-0.079234	0.5703
Ruminococcaceae	Ruminococcus	OTU537	0.41848	0.07634	0.20089	0.070889	0.11293	0.066257	0.36371	0.3172	-0.26629	0.39609	-0.24306	0.59139
Christensenellaceae	Christensenellaceae_R-7_group	OTU533	0.41854	0.076577	0.20429	0.070959	0.11266	0.06566	0.36427	0.21997	0.022899	0.38067	-0.32655	0.63906
Lachnospiraceae	Lachnospiraceae_AC2044_group	OTU883	0.42372	0.076537	0.19838	0.069775	0.1126	0.066837	0.37248	0.22885	-0.17031	0.36595	-0.52069	0.73673
Prevotellaceae	Prevotella	OTU101	0.41949	0.076584	0.2007	0.070787	0.11254	0.066733	0.3635	0.29557	-0.10571	0.42456	-0.072183	0.57649
Prevotellaceae	Prevotella	OTU480	0.42532	0.076712	0.19942	0.070381	0.11241	0.067	0.36382	0.21429	-0.20412	0.36496	-0.17559	0.56481
unknown_family	unknown_genus	OTU1325	0.42035	0.076528	0.20232	0.070799	0.11236	0.067157	0.35671	0.21884	0.17419	0.45564	-0.11288	1.1142
F082	unknown_genus	OTU2431	0.41808	0.076516	0.19955	0.070705	0.11218	0.064429	0.35733	0.34122	-0.28994	0.79211	-0.21861	1.2819
Prevotellaceae	Prevotella	OTU1592	0.4167	0.076375	0.18843	0.069674	0.11178	0.062416	0.34725	0.22405	-0.34327	0.40195	-0.4664	0.69493
Prevotellaceae	Prevotella	OTU1843	0.42947	0.076113	0.20064	0.070747	0.11174	0.065969	0.36401	0.22733	-0.4735	0.45788	-0.079427	0.52806
Prevotellaceae	Prevotella	OTU871	0.41833	0.076418	0.20265	0.070722	0.11157	0.06952	0.35992	0.24667	-0.12395	0.39545	0.21996	0.563
Prevotellaceae	Prevotella	OTU1564	0.42114	0.076622	0.21351	0.071496	0.11135	0.06634	0.34046	0.22236	0.12931	1.3422	-0.32923	0.59153
Prevotellaceae	Prevotella	OTU136	0.42051	0.076609	0.20087	0.070912	0.11127	0.068561	0.36381	0.21576	-0.078618	0.40765	0.14289	0.66928
Prevotellaceae	Prevotella	OTU8	0.41605	0.076434	0.19997	0.070918	0.11122	0.068604	0.34271	0.21891	0.29212	0.48208	-0.030035	0.61168
Prevotellaceae	Prevotellaceae_UCG-001	OTU666	0.41936	0.076583	0.20445	0.07116	0.1112	0.063571	0.35365	0.24741	-0.14389	0.37737	0.15592	0.51955
Prevotellaceae	Prevotellaceae_UCG-003	OTU1702	0.41957	0.076564	0.20069	0.070821	0.11114	0.066472	0.35796	0.21472	-0.17492	0.41691	-0.16148	0.59342
Ruminococcaceae	unknown_genus	OTU177	0.42088	0.076618	0.19992	0.070684	0.11097	0.069384	0.35658	0.22397	0.14545	0.76176	0.27361	0.67727
Spirochaetaceae	Treponema	OTU1306	0.42388	0.076758	0.20365	0.070854	0.11087	0.067054	0.36928	0.22148	-0.071444	0.35661	-0.27761	0.57491
Lachnospiraceae	unknown_genus	OTU1666	0.41064	0.076354	0.20032	0.070746	0.11084	0.067922	0.36318	0.21763	-0.31102	0.47955	-0.060711	0.62337
F082	unknown_genus	OTU1009	0.42162	0.076679	0.19791	0.070517	0.11079	0.068136	0.3772	0.22017	-0.0021042	0.36544	0.2129	0.6204
Lachnospiraceae	possible_genus_Sk018	OTU1631	0.42156	0.076723	0.20119	0.07082	0.11045	0.069302	0.36245	0.91116	0.13118	0.43126	0.13968	0.93625
Ruminococcaceae	Ruminococcus	OTU61	0.4207	0.076607	0.20654	0.070929	0.11038	0.062826	0.35223	0.21313	0.005089	0.44191	0.28929	0.65269
Hungateiclostridiaceae	Saccharofermentans	OTU1297	0.42711	0.075638	0.19931	0.070665	0.11028	0.062467	0.37547	0.21023	0.53315	0.6118	-0.040843	0.53846
Prevotellaceae	Prevotella	OTU642	0.41316	0.076229	0.19994	0.070621	0.11027	0.066889	0.3743	0.22476	-0.32192	0.45035	0.18136	0.56274
Christensenellaceae	Christensenellaceae_R-7_group	OTU117	0.42062	0.076644	0.1985	0.070706	0.10999	0.066783	0.37005	0.22004	0.057481	0.3822	0.096075	0.56547
Christensenellaceae	Christensenellaceae_R-7_group	OTU1067	0.42639	0.076049	0.20186	0.070086	0.10965	0.068746	0.37568	0.21938	-0.35299	0.5011	-0.55202	0.82474
Ruminococcaceae	CAG-352	OTU623	0.42074	0.076697	0.20131	0.07083	0.10965	0.066771	0.3591	0.22019	0.16761	0.45092	-0.012715	0.59905
F082	unknown_genus	OTU3286	0.42298	0.076768	0.19986	0.070625	0.10933	0.068162	0.35988	0.21705	-0.12357	0.40873	0.094328	0.57563
Prevotellaceae	Prevotella	OTU702	0.42066	0.076702	0.19969	0.070601	0.10931	0.068498	0.3704	0.21561	-0.070073	0.40335	-0.13429	0.78121
UCG-010	unknown_genus	OTU1833	0.41937	0.076514	0.20078	0.070726	0.10876	0.064943	0.36774	0.24935	-0.25133	0.3915	0.40519	0.59499
Prevotellaceae	Prevotella	OTU613	0.41953	0.07665	0.19958	0.070419	0.10875	0.068721	0.34169	0.2233	-0.030017	0.39338	0.47277	0.67299
Bacteroidales_RF16_group	unknown_genus	OTU1321	0.4254	0.076682	0.2014	0.070817	0.10867	0.06832	0.36633	0.22811	-0.23615	0.42632	-0.1413	0.63187
Rikenellaceae	Rikenellaceae_RC9_gut_group	OTU438	0.41637	0.07644	0.20202	0.070879	0.10861	0.070207	0.36347	0.24349	0.25749	0.47984	0.1966	0.65321
Lachnospiraceae	Blautia	OTU1025	0.42335	0.076063	0.19777	0.070526	0.10854	0.06949	0.363	0.22421	-0.39311	0.9509	-0.29773	1.298
Muribaculaceae	unknown_genus	OTU803	0.42198	0.076249	0.20122	0.070676	0.10847	0.06849	0.36388	0.3714	-0.522	0.57829	-0.15311	1.0544
Prevotellaceae	Prevotella	OTU93	0.41939	0.076451	0.20402	0.070466	0.10819	0.07235	0.35753	0.27167	0.19279	0.49933	0.48175	0.89328
Oscillospiraceae	Papillibacter	OTU663	0.41567	0.076591	0.19685	0.070718	0.10815	0.065932	0.35158	0.26022	-0.096754	0.57227	-0.094075	0.56374
Christensenellaceae	Christensenellaceae_R-7_group	OTU1176	0.42838	0.076606	0.20592	0.071001	0.10792	0.069655	0.3768	0.214	-0.29367	0.4622	-0.22728	0.68726
[Eubacterium]_coprostanoligenes_group	unknown_genus	OTU2438	0.42467	0.076738	0.19975	0.07045	0.10761	0.068867	0.36811	0.22761	0.20381	0.38736	0.24115	0.60779
Monoglobaceae	Monoglobus	OTU1066	0.42583	0.076214	0.19736	0.070662	0.1074	0.067711	0.36494	0.22373	-0.49952	0.83852	-0.37924	0.84168
Acholeplasmataceae	Anaeroplasma	OTU796	0.42037	0.076579	0.20696	0.071183	0.10738	0.06543	0.36354	0.2156	0.0073743	1.7632	0.15422	0.9806
Oscillospiraceae	Oscillospira	OTU1546	0.41891	0.076639	0.20149	0.070709	0.10735	0.06297	0.36798	0.21901	-0.14559	0.37864	0.019671	0.60697
Lachnospiraceae	[Eubacterium]_hallii_group	OTU319	0.41837	0.0766	0.19841	0.070698	0.10722	0.067541	0.35682	0.22222	0.23782	0.38392	0.15626	0.54482
Spirochaetaceae	Treponema	OTU1120	0.42113	0.076609	0.20448	0.071071	0.10705	0.066555	0.36202	0.22602	0.1439	0.38533	0.10429	0.56765
Spirochaetaceae	Treponema	OTU1028	0.42414	0.076041	0.20088	0.070795	0.10689	0.062592	0.39099	0.21872	0.57747	0.4966	0.030497	0.49666
Prevotellaceae	Prevotella	OTU91	0.41999	0.07664	0.20046	0.070772	0.10642	0.068254	0.36044	0.21549	-0.07404	0.37706	-0.053557	0.58563
Oscillospiraceae	UCG-005	OTU1786	0.42139	0.076675	0.20206	0.070753	0.10594	0.065693	0.35704	0.21957	-0.10282	0.45403	0.18569	0.65921
Bifidobacteriaceae	Bifidobacterium	OTU2988	0.42001	0.076543	0.1994	0.070661	0.1054	0.065798	0.36748	0.69326	0.20489	0.42506	-0.060009	2.0967
Christensenellaceae	Christensenellaceae_R-7_group	OTU151	0.42125	0.076575	0.19864	0.070183	0.10535	0.067931	0.36916	0.21762	-0.11235	0.57561	-0.28154	0.99944
Christensenellaceae	Christensenellaceae_R-7_group	OTU1901	0.42476	0.076616	0.19306	0.07035	0.10521	0.067522	0.38384	0.28624	-0.26377	0.5387	0.14065	0.75124
F082	unknown_genus	OTU158	0.42468	0.076385	0.19279	0.070044	0.10508	0.062528	0.36627	0.21692	0.25634	0.43908	-0.43267	0.62265
Bacteroidales_RF16_group	unknown_genus	OTU1574	0.41636	0.07652	0.20107	0.070811	0.10483	0.063929	0.36266	0.22409	-0.20821	0.40809	-0.1528	0.55776
Prevotellaceae	Prevotella	OTU153	0.41962	0.076728	0.19963	0.070727	0.10465	0.073081	0.35822	0.2873	0.019219	0.37688	0.018657	0.70317
Prevotellaceae	Prevotella	OTU928	0.42518	0.076651	0.19867	0.070471	0.10459	0.068841	0.35728	0.21425	0.32325	0.47725	-0.11386	0.6478
F082	unknown_genus	OTU1853	0.42154	0.076631	0.20449	0.070719	0.10445	0.065221	0.36484	0.23866	0.076913	0.35324	0.30192	0.59742
Prevotellaceae	Prevotella	OTU258	0.42037	0.076639	0.20009	0.070453	0.10445	0.063438	0.36625	0.24857	-0.33172	0.40115	0.13473	0.59693
F082	unknown_genus	OTU1517	0.41492	0.076327	0.20945	0.07118	0.10417	0.067059	0.34726	0.21138	0.2389	0.58312	-0.27248	0.60887
Microbacteriaceae	Leifsonia	OTU1479	0.42005	0.076521	0.20154	0.07063	0.10397	0.068158	0.36062	0.22186	0.0071195	0.38152	-0.30896	0.63237
Christensenellaceae	Christensenellaceae_R-7_group	OTU1137	0.41408	0.076207	0.19776	0.070606	0.10389	0.070456	0.35056	0.22838	-0.24559	0.48028	-0.16846	0.6945
Lachnospiraceae	Oribacterium	OTU929	0.4196	0.076599	0.20065	0.070774	0.10353	0.067771	0.3615	0.21437	0.050257	0.9596	-0.18958	0.70545
F082	unknown_genus	OTU2021	0.4193	0.076587	0.19109	0.069954	0.10351	0.066886	0.35605	0.22294	-0.021403	0.3807	0.37277	0.90193
Lachnospiraceae	[Ruminococcus]_gauvreauii_group	OTU325	0.41908	0.076629	0.20123	0.070718	0.1032	0.068642	0.36457	0.22509	-0.15667	0.47548	0.044418	0.69979
Lachnospiraceae	Butyrivibrio	OTU1920	0.42334	0.076516	0.20083	0.070756	0.10306	0.066839	0.36468	0.22046	0.35916	0.63779	0.017386	0.80382
Hungateiclostridiaceae	Saccharofermentans	OTU391	0.42304	0.076637	0.20135	0.070743	0.10275	0.068757	0.35753	0.22986	-0.29925	0.46326	0.13027	0.56639
Lachnospiraceae	Lachnospiraceae_NK4A136_group	OTU1382	0.41572	0.076458	0.20126	0.070838	0.10209	0.067643	0.36525	0.26933	-0.24505	0.49757	-0.093193	0.72194
Desulfovibrionaceae	Mailhella	OTU2331	0.41924	0.07669	0.19797	0.070285	0.10192	0.066414	0.37632	0.21469	0.072246	0.4404	-0.10616	0.69887
Ruminococcaceae	Ruminococcus	OTU750	0.41991	0.076531	0.20025	0.070615	0.10183	0.065923	0.35991	0.6865	-0.090083	0.38653	-0.21251	0.64894
Lachnospiraceae	Acetitomaculum	OTU904	0.41974	0.07672	0.20307	0.071073	0.10145	0.06966	0.36699	0.21426	0.025137	0.38145	-0.16531	0.72939
Ruminococcaceae	Ruminococcus	OTU602	0.42089	0.075843	0.19748	0.070117	0.10122	0.066046	0.36741	0.21062	0.59205	0.59161	-0.3401	0.68833
Ruminococcaceae	Ruminococcus	OTU1191	0.42124	0.076645	0.19942	0.070703	0.10094	0.065699	0.36238	0.21529	-0.04947	0.46214	0.23807	0.66815
Prevotellaceae	Prevotella	OTU80	0.42569	0.076366	0.19889	0.07051	0.10092	0.07468	0.36901	0.2113	0.30525	0.67981	-0.26584	0.65724
Lachnospiraceae	probable_genus_10	OTU1215	0.4274	0.076215	0.19568	0.070118	0.10058	0.065169	0.36551	0.23711	-0.57829	0.61898	-0.60269	0.85019
Rikenellaceae	Rikenellaceae_RC9_gut_group	OTU1480	0.41996	0.076594	0.207	0.071168	0.10033	0.06589	0.35543	0.21648	0.060512	0.38132	0.42889	0.75338
F082	unknown_genus	OTU2215	0.42021	0.07665	0.19884	0.070718	0.10031	0.06806	0.37087	0.21687	-0.17214	0.43173	0.04706	0.70845
Prevotellaceae	Prevotella	OTU1576	0.42183	0.076697	0.19765	0.070542	0.10015	0.064786	0.37073	0.21814	-0.044439	0.88816	-0.28181	0.75943
Lachnospiraceae	Marvinbryantia	OTU1091	0.41861	0.076434	0.20063	0.07078	0.099802	0.071475	0.36009	0.43031	-0.29779	0.4429	-0.057266	0.59195
Ruminococcaceae	Ruminococcus	OTU915	0.42381	0.076049	0.19692	0.070457	0.099665	0.0694	0.37195	0.21591	0.5961	0.75967	-0.21301	0.67356
Rikenellaceae	Rikenellaceae_RC9_gut_group	OTU569	0.42508	0.076764	0.19879	0.070447	0.099088	0.067051	0.34807	0.217	-0.18244	0.38836	0.27732	0.81371
Prevotellaceae	Prevotella	OTU916	0.42026	0.076546	0.20507	0.070873	0.099049	0.065607	0.35685	0.23077	-0.04115	0.38834	-0.37852	0.69045
Prevotellaceae	Prevotella	OTU1464	0.42074	0.076613	0.19762	0.070592	0.098978	0.066607	0.36291	0.21964	0.020862	0.60665	-0.11892	0.86572
Lachnospiraceae	Lachnoclostridium	OTU1383	0.42627	0.076741	0.20866	0.070952	0.098863	0.067366	0.37336	0.30268	0.17912	0.4318	0.38618	0.72511
p-251-o5	unknown_genus	OTU81	0.42071	0.076639	0.19926	0.070641	0.098852	0.065375	0.36068	0.2148	0.037666	0.55513	-0.032106	0.7255
Prevotellaceae	Prevotella	OTU676	0.41366	0.076293	0.20146	0.07081	0.098596	0.064373	0.35977	0.22414	0.31312	0.81235	-0.082904	0.71933
Muribaculaceae	unknown_genus	OTU1614	0.42093	0.076633	0.201	0.070813	0.098493	0.06451	0.36044	0.22891	-2.3089e-05	0.41268	0.022375	0.56985
Lachnospiraceae	Anaerostipes	OTU1353	0.4231	0.076682	0.20042	0.07052	0.098281	0.067402	0.3652	0.25149	-0.16743	0.4119	-0.24977	0.69701
Prevotellaceae	Prevotella	OTU1752	0.4177	0.076665	0.2007	0.070757	0.098231	0.068509	0.36219	0.23347	-0.16779	0.43497	0.011702	0.58629
Lachnospiraceae	Shuttleworthia	OTU680	0.4179	0.076625	0.19669	0.070651	0.098027	0.068488	0.35473	0.25698	0.14003	0.41612	0.20861	0.64104
Oscillospiraceae	NK4A214_group	OTU614	0.42091	0.076483	0.19942	0.070522	0.097927	0.067042	0.3623	0.31563	-0.25066	1.3931	-0.35241	2.5242
Prevotellaceae	Prevotella	OTU1096	0.4202	0.076533	0.19997	0.070684	0.097003	0.071001	0.3644	0.21544	-0.13443	0.41056	0.12048	0.62674
Ruminococcaceae	Ruminococcus	OTU10	0.42371	0.076567	0.20911	0.07126	0.096923	0.065613	0.37181	0.20951	-0.18885	0.37469	-0.36211	0.5986
Prevotellaceae	Prevotella	OTU33	0.42044	0.076376	0.20021	0.070678	0.096861	0.071924	0.36142	0.21498	0.21039	0.46937	0.15943	0.6507
Lachnospiraceae	Lachnospiraceae_NK3A20_group	OTU206	0.41693	0.076027	0.20055	0.070609	0.096609	0.065734	0.36011	0.23577	-0.42987	2.4725	-0.079714	0.74041
Prevotellaceae	Prevotella	OTU1227	0.42069	0.076557	0.19852	0.070589	0.096593	0.066813	0.36252	0.21755	-0.084145	0.43924	0.13604	0.57858
Prevotellaceae	Prevotella	OTU142	0.4206	0.076641	0.20288	0.071013	0.096253	0.066244	0.3615	0.22008	0.15279	0.46769	0.13757	0.63338
Ruminococcaceae	Ruminococcus	OTU590	0.41852	0.076663	0.19995	0.070734	0.096194	0.065555	0.36907	0.21774	0.098752	0.42114	-0.074081	0.6453
Prevotellaceae	Prevotella	OTU1523	0.42077	0.076569	0.20092	0.070778	0.09592	0.061716	0.36146	0.22494	-0.1689	0.42688	-0.063588	0.55765
Ruminococcaceae	unknown_genus	OTU1621	0.4213	0.07662	0.20416	0.071089	0.095866	0.07074	0.36462	0.23093	0.027321	0.50946	-0.20453	0.91677
Rikenellaceae	Rikenellaceae_RC9_gut_group	OTU1831	0.41802	0.076661	0.19711	0.070221	0.095545	0.064416	0.34617	0.239	-0.02761	0.38119	-0.31749	0.65477
Christensenellaceae	Christensenellaceae_R-7_group	OTU965	0.4338	0.076767	0.20164	0.070765	0.095361	0.063563	0.34387	0.25642	0.29625	0.49439	-0.099143	0.64986
Fibrobacteraceae	Fibrobacter	OTU1624	0.42078	0.076612	0.20605	0.071345	0.095287	0.065934	0.36003	0.21696	0.14758	0.41655	0.14504	0.66688
Prevotellaceae	Prevotella	OTU436	0.42054	0.076628	0.20789	0.070775	0.095276	0.067167	0.36687	0.24944	-0.039456	0.39297	-0.5543	1.1285
Ruminococcaceae	Ruminococcus	OTU1369	0.42085	0.076611	0.20103	0.070766	0.094892	0.066905	0.36052	0.22187	0.13629	0.43802	-0.1432	0.67797
Acholeplasmataceae	Anaeroplasma	OTU1011	0.41741	0.076451	0.20132	0.070788	0.094697	0.067825	0.36275	0.25642	0.25162	0.53357	0.12452	0.63482
Prevotellaceae	Prevotellaceae_NK3B31_group	OTU786	0.41851	0.076553	0.21458	0.071013	0.094543	0.068769	0.34284	0.2138	0.057927	0.42459	0.67944	0.89312
Prevotellaceae	Prevotella	OTU29	0.42083	0.076544	0.19328	0.070367	0.094204	0.066167	0.36845	0.22501	-0.031122	2.3051	0.25089	0.92606
Lachnospiraceae	Blautia	OTU814	0.42082	0.076549	0.20165	0.071156	0.094195	0.068609	0.354	0.21495	0.020809	0.46455	-0.29852	0.87173
Lachnospiraceae	Lachnoclostridium	OTU59	0.42029	0.076602	0.2033	0.070864	0.094098	0.065366	0.35956	0.31849	0.065516	0.38226	0.2877	0.58729
Lachnospiraceae	probable_genus_10	OTU890	0.4206	0.076632	0.20335	0.070836	0.093819	0.069353	0.35462	0.23265	-0.010046	0.45116	0.27061	0.67079
Prevotellaceae	Prevotella	OTU231	0.40989	0.076253	0.2007	0.070747	0.093522	0.063424	0.36929	0.22523	0.45514	0.6307	0.093067	0.58001
[Eubacterium]_coprostanoligenes_group	unknown_genus	OTU1171	0.42041	0.076501	0.19883	0.070551	0.093218	0.067737	0.36436	0.21439	0.20729	0.52112	-0.46128	0.87926
Prevotellaceae	Prevotellaceae_UCG-001	OTU1685	0.4212	0.076601	0.20435	0.071024	0.093068	0.068237	0.36345	0.22315	0.079948	0.50707	0.19814	0.8834
Lachnospiraceae	Blautia	OTU1491	0.42257	0.07634	0.1985	0.070727	0.092746	0.067077	0.36411	0.22028	-0.26722	0.48079	-0.28192	0.69905
Prevotellaceae	Prevotella	OTU1147	0.42521	0.07656	0.20228	0.071006	0.092692	0.060926	0.3773	0.2148	0.28216	0.44032	0.072494	0.60586
Lachnospiraceae	Blautia	OTU1030	0.4183	0.076687	0.20066	0.07082	0.092528	0.064304	0.35135	0.21569	-0.0055556	0.4363	0.28091	0.66555
Lachnospiraceae	Lachnospiraceae_XPB1014_group	OTU276	0.42228	0.076381	0.20179	0.07081	0.092145	0.06356	0.36887	0.21699	-0.34103	0.51853	-0.18749	0.64591
Lachnospiraceae	Lachnospiraceae_NK3A20_group	OTU568	0.42273	0.075813	0.19886	0.070516	0.091709	0.066844	0.35238	0.21819	-0.56045	0.66141	-0.24418	0.6526
Prevotellaceae	Prevotella	OTU1351	0.4188	0.076499	0.19911	0.070577	0.09169	0.067322	0.35781	0.21603	-0.19205	0.59455	-0.2446	0.88175
Christensenellaceae	Christensenellaceae_R-7_group	OTU1170	0.4232	0.076675	0.2001	0.070668	0.09158	0.067535	0.36165	0.21573	-0.13071	0.44732	0.0032649	0.69254
Lachnospiraceae	Acetitomaculum	OTU1780	0.4256	0.076253	0.19906	0.070199	0.091541	0.065092	0.36529	0.21348	-0.52497	0.74089	-0.5194	0.85581
Anaerovoracaceae	[Eubacterium]_nodatum_group	OTU1993	0.42377	0.076227	0.20024	0.070705	0.091351	0.066518	0.36379	0.21617	-0.28652	0.54294	0.013981	0.69227
Christensenellaceae	Christensenellaceae_R-7_group	OTU296	0.41909	0.076565	0.1974	0.070128	0.091273	0.064816	0.3553	0.21806	0.25914	0.43602	0.52857	0.69541
Prevotellaceae	Prevotella	OTU37	0.42081	0.076633	0.20111	0.07068	0.091046	0.071035	0.36459	0.22484	-0.1232	0.45442	-0.29749	0.96313
Christensenellaceae	Christensenellaceae_R-7_group	OTU1311	0.42014	0.076635	0.20678	0.071263	0.090825	0.071052	0.35001	0.2255	-0.042499	0.46737	-0.4587	0.84971
Atopobiaceae	Olsenella	OTU1253	0.43094	0.076271	0.20211	0.070809	0.090721	0.072158	0.37072	0.21326	-0.48944	0.77217	-0.14586	0.79773
Lachnospiraceae	Butyrivibrio	OTU574	0.42004	0.076536	0.20927	0.071125	0.090671	0.06835	0.35636	0.21327	0.04257	0.47746	-0.40254	0.67114
Lachnospiraceae	Blautia	OTU889	0.42042	0.076291	0.19967	0.07075	0.09051	0.062119	0.37145	0.21257	-0.41719	0.64998	0.14049	0.65432
unknown_family	unknown_genus	OTU682	0.42386	0.076606	0.22396	0.071774	0.090192	0.07216	0.36913	0.19808	-0.27797	0.48842	-0.84285	0.92966
Rikenellaceae	Rikenellaceae_RC9_gut_group	OTU1620	0.41926	0.076542	0.20271	0.071004	0.090147	0.065497	0.35856	0.22131	-0.13561	0.46086	-0.21519	0.70211
Spirochaetaceae	Treponema	OTU1506	0.42265	0.07658	0.20174	0.070882	0.08994	0.065903	0.36676	0.22264	0.085264	0.46558	0.11868	0.90705
Lachnospiraceae	Acetitomaculum	OTU566	0.42321	0.076612	0.20533	0.070992	0.089911	0.064794	0.36871	0.22433	-0.2067	0.44987	-0.24819	0.82959
Oxalobacteraceae	Undibacterium	OTU1774	0.42123	0.076609	0.2009	0.070761	0.089774	0.063285	0.35987	0.22399	-0.28432	0.47831	0.009469	0.59743
Spirochaetaceae	Treponema	OTU1849	0.42311	0.076739	0.20112	0.070785	0.089519	0.066258	0.36375	0.43255	-0.25	0.58538	-0.15007	1.4503
Bacteroidales_BS11_gut_group	unknown_genus	OTU374	0.41908	0.076566	0.19567	0.070431	0.089447	0.064893	0.38026	0.2258	-0.3356	0.53215	0.19458	0.70054
UCG-010	unknown_genus	OTU1668	0.42273	0.076736	0.20684	0.071122	0.089412	0.062149	0.33692	0.24332	-0.0308	0.44625	0.28558	0.70135
Ruminococcaceae	Ruminococcus	OTU802	0.4237	0.076703	0.20177	0.070914	0.089204	0.069837	0.36746	0.22294	-0.33883	0.50518	-0.31486	0.716
UCG-010	unknown_genus	OTU1332	0.41603	0.076369	0.19931	0.0704	0.088781	0.064439	0.3539	0.2176	0.23734	0.60828	0.27413	0.74066
Prevotellaceae	Prevotellaceae_UCG-001	OTU3096	0.42176	0.076633	0.19998	0.070741	0.08872	0.068972	0.36208	0.21751	-0.28503	0.63631	-0.18109	1.2686
Prevotellaceae	Prevotella	OTU908	0.42037	0.0766	0.2022	0.070942	0.08845	0.06029	0.36249	0.22046	-0.15382	0.49599	-0.27284	0.66015
Lachnospiraceae	Moryella	OTU673	0.41923	0.076606	0.20833	0.071402	0.088076	0.062589	0.34846	0.33306	-0.25669	0.45916	0.37016	0.69188
Bacteroidales_RF16_group	unknown_genus	OTU256	0.42423	0.076413	0.2048	0.070956	0.087804	0.067324	0.37015	0.52875	0.37645	0.62554	0.28022	0.79351
Prevotellaceae	Prevotella	OTU1132	0.4181	0.076385	0.20234	0.070225	0.087633	0.064746	0.36395	0.22931	0.30729	0.52784	-0.46087	0.84542
Prevotellaceae	Prevotella	OTU851	0.41848	0.076454	0.20055	0.070779	0.08753	0.066114	0.35521	0.21501	-0.16275	1.064	-0.085641	2.4929
[Eubacterium]_coprostanoligenes_group	unknown_genus	OTU1352	0.41832	0.076547	0.20005	0.07071	0.087119	0.062307	0.36806	0.21554	-0.055068	0.48959	0.13107	0.76981
unknown_family	unknown_genus	OTU874	0.42016	0.076632	0.20594	0.071045	0.087025	0.062372	0.36047	0.21967	-0.040129	0.3891	0.18323	0.58368
Oscillospiraceae	unknown_genus	OTU1728	0.42024	0.076378	0.18604	0.069364	0.086737	0.062556	0.36882	0.22557	-0.30748	0.47128	-0.76329	1.0296
Bacteroidales_RF16_group	unknown_genus	OTU219	0.41894	0.076538	0.20207	0.07087	0.086652	0.065645	0.36188	0.23558	0.24051	0.55238	0.12909	0.65579
Ruminococcaceae	unknown_genus	OTU997	0.43322	0.076217	0.20831	0.070777	0.086617	0.063633	0.32797	0.2065	0.65921	0.81259	-0.28507	0.61827
Streptococcaceae	Streptococcus	OTU300	0.41678	0.07644	0.19085	0.069909	0.086589	0.066384	0.34026	0.2173	0.31802	0.57616	0.33117	0.70916
Defluviitaleaceae	Defluviitaleaceae_UCG-011	OTU622	0.41976	0.076641	0.20034	0.07076	0.086192	0.065793	0.36569	0.21702	-0.094338	0.46496	0.3119	0.64933
UCG-010	unknown_genus	OTU1288	0.41981	0.076585	0.19921	0.070638	0.085971	0.065817	0.36653	0.21437	-0.04469	0.48552	0.073071	0.71846
Ruminococcaceae	Ruminococcus	OTU412	0.42091	0.07663	0.21026	0.071167	0.085392	0.065273	0.36618	0.25161	0.15796	0.44425	0.47544	0.97752
Lactobacillaceae	Lactobacillus	OTU1166	0.41725	0.076233	0.18748	0.069622	0.085307	0.067686	0.34662	0.22183	-0.44292	0.69726	-0.54612	1.2968
Prevotellaceae	Prevotella	OTU2443	0.41981	0.073261	0.21504	0.037698	0.084882	0.020177	0.36172	0.1466	-0.0053463	0.16525	-0.92383	0.036249
unknown_family	unknown_genus	OTU334	0.41595	0.076406	0.20002	0.070515	0.084761	0.065128	0.35108	0.22279	-0.31781	0.53979	-0.72491	1.1337
UCG-010	unknown_genus	OTU703	0.42041	0.076619	0.20441	0.070884	0.084661	0.064313	0.36081	0.21754	-0.0023761	0.49933	0.21491	0.66463
Rikenellaceae	Rikenellaceae_RC9_gut_group	OTU1894	0.42149	0.076617	0.20145	0.070526	0.084608	0.061366	0.35713	0.21854	0.088959	0.55048	-0.34063	0.82222
Prevotellaceae	Prevotella	OTU286	0.4174	0.07658	0.18967	0.069441	0.084447	0.066027	0.39724	0.2538	-0.36269	0.53204	0.60355	1.7586
Ruminococcaceae	Ruminococcus	OTU73	0.42069	0.076626	0.1989	0.070485	0.084405	0.069342	0.35917	0.4388	0.015269	0.41385	0.26551	0.92437
Christensenellaceae	Christensenellaceae_R-7_group	OTU986	0.42054	0.076607	0.20027	0.070573	0.084245	0.065583	0.3625	0.22694	0.076993	0.4325	0.29578	0.70425
Bacteroidales_BS11_gut_group	unknown_genus	OTU593	0.42199	0.076579	0.20344	0.070802	0.084225	0.066443	0.36457	0.23112	0.034861	0.45717	0.064385	0.65565
Muribaculaceae	unknown_genus	OTU373	0.42054	0.076589	0.20104	0.070799	0.084072	0.06563	0.36062	0.22208	0.069295	0.44038	-0.064076	0.66252
unknown_family	unknown_genus	OTU530	0.41911	0.076613	0.19795	0.070602	0.084058	0.068144	0.35737	0.22674	-0.17754	0.44741	-0.30668	0.74512
Prevotellaceae	Prevotellaceae_UCG-001	OTU1007	0.42076	0.076629	0.20168	0.070525	0.08405	0.069815	0.37269	0.43416	0.065116	0.60625	0.39627	1.2323
Prevotellaceae	Prevotella	OTU2368	0.42073	0.076623	0.19879	0.070607	0.083932	0.065039	0.35986	0.21663	0.013903	0.40199	0.27252	0.71492
Prevotellaceae	Prevotella	OTU120	0.42318	0.07633	0.19621	0.070397	0.083649	0.068299	0.36032	0.24703	0.21988	0.62218	0.15477	0.74122
Lachnospiraceae	Lachnospiraceae_NK3A20_group	OTU699	0.41949	0.076486	0.19918	0.070693	0.083468	0.067349	0.36645	0.21483	-0.033488	0.53294	0.17013	0.69761
Prevotellaceae	Prevotella	OTU1090	0.41896	0.07651	0.19891	0.070662	0.083438	0.067558	0.35786	0.21763	0.15794	0.48993	0.12381	0.66896
F082	unknown_genus	OTU1224	0.42063	0.076614	0.19925	0.070622	0.08326	0.06375	0.36251	0.21438	0.083957	0.47035	0.19796	0.78922
Ruminococcaceae	Ruminococcus	OTU1059	0.41806	0.076203	0.20109	0.070775	0.083212	0.064376	0.3626	0.23247	-0.35141	0.55521	0.092067	0.69449
Prevotellaceae	Prevotellaceae_UCG-001	OTU866	0.41999	0.076154	0.19711	0.070876	0.083107	0.064949	0.33451	0.21385	0.59145	0.70044	0.21179	0.83476
Prevotellaceae	Prevotella	OTU1315	0.41769	0.076278	0.19227	0.069782	0.083023	0.068552	0.35422	0.2216	0.14315	0.51982	0.44956	0.92917
Fibrobacteraceae	Fibrobacter	OTU327	0.41866	0.076496	0.20179	0.070753	0.083003	0.062798	0.3554	0.2282	0.067552	0.44075	0.2852	0.82235
F082	unknown_genus	OTU1539	0.4208	0.076663	0.20653	0.071433	0.08296	0.063814	0.36362	0.23474	0.15438	0.49213	-0.13125	0.76136
Prevotellaceae	Prevotellaceae_UCG-001	OTU626	0.421	0.07665	0.2032	0.071082	0.082797	0.064219	0.36342	0.22074	-0.05893	0.49585	0.16391	0.73114
Muribaculaceae	unknown_genus	OTU1661	0.42055	0.076598	0.20129	0.070762	0.082745	0.067837	0.36087	0.24122	-0.083444	0.44708	0.23116	0.75764
Muribaculaceae	unknown_genus	OTU1330	0.42361	0.076412	0.17997	0.069418	0.082712	0.064032	0.37493	0.23573	-0.28373	0.48175	-0.54447	1.5595
Prevotellaceae	Prevotella	OTU868	0.42082	0.076617	0.19911	0.070633	0.082635	0.067691	0.36173	0.2156	0.013727	1.3469	0.38973	1.7659
Acholeplasmataceae	Anaeroplasma	OTU1204	0.42166	0.076317	0.19537	0.070458	0.082376	0.065882	0.3707	0.22908	0.16813	0.46555	-0.25433	0.70889
UCG-010	unknown_genus	OTU995	0.43647	0.077009	0.20626	0.071048	0.082326	0.064257	0.32332	0.21374	-0.33109	0.56524	0.26	0.92734
Prevotellaceae	Prevotella	OTU367	0.42177	0.076673	0.19662	0.070631	0.08227	0.065298	0.36411	0.23104	-0.079808	0.42808	-0.08749	0.79765
Rikenellaceae	Rikenellaceae_RC9_gut_group	OTU250	0.42117	0.07664	0.20213	0.070831	0.082266	0.068024	0.36306	0.24645	-0.19463	0.57442	-0.24981	0.85229
Atopobiaceae	Olsenella	OTU850	0.4172	0.076621	0.20852	0.07094	0.082244	0.062401	0.35773	0.21351	0.18006	0.54122	-0.34286	0.78226
Christensenellaceae	Christensenellaceae_R-7_group	OTU961	0.42216	0.07676	0.20738	0.071016	0.08217	0.067013	0.34587	0.21364	0.12771	0.50334	-0.34124	0.68478
Anaerovoracaceae	[Eubacterium]_nodatum_group	OTU742	0.42072	0.076615	0.20243	0.070498	0.081728	0.066326	0.35828	0.22913	-0.0029271	0.41134	0.55518	0.79415
Sphingomonadaceae	Sphingomonas	OTU2	0.42014	0.076585	0.20127	0.070808	0.081665	0.062518	0.3612	0.32263	-0.1365	0.47608	0.052044	0.82902
Ruminococcaceae	Ruminococcus	OTU588	0.42004	0.076617	0.20562	0.070866	0.081386	0.067202	0.35976	0.21776	-0.0265	0.50241	0.34672	0.96216
Ethanoligenenaceae	unknown_genus	OTU1535	0.41947	0.076573	0.19798	0.070174	0.081302	0.064061	0.37433	0.24032	-0.16571	0.57508	0.38839	2.0689
Prevotellaceae	Prevotella	OTU203	0.42077	0.076053	0.19918	0.070804	0.081051	0.065989	0.38667	0.2133	0.39763	0.67724	-0.039101	0.63413
Rikenellaceae	Rikenellaceae_RC9_gut_group	OTU1515	0.41652	0.076404	0.1977	0.070558	0.080827	0.062398	0.37443	0.21618	0.31447	0.79621	-0.12615	0.76082
Lachnospiraceae	Lachnospira	OTU146	0.42049	0.076487	0.20212	0.071014	0.080726	0.067802	0.38223	0.21819	0.47614	0.68623	0.23261	0.78344
Prevotellaceae	Prevotella	OTU764	0.42073	0.07661	0.19511	0.070705	0.080547	0.059863	0.36795	0.21735	0.080164	0.54528	0.28458	0.86584
Prevotellaceae	Prevotella	OTU1312	0.42169	0.076629	0.21005	0.071474	0.080235	0.064342	0.36761	0.22086	0.019571	0.47594	0.41781	0.84422
Prevotellaceae	Prevotella	OTU260	0.42094	0.076617	0.2	0.07019	0.08012	0.066855	0.36417	0.21807	0.041159	1.0205	0.37455	1.273
Oscillospiraceae	UCG-002	OTU1076	0.4203	0.075944	0.20063	0.070387	0.079863	0.063015	0.36187	0.23372	-0.49026	0.94077	-0.54153	1.137
Anaerovoracaceae	Mogibacterium	OTU2000	0.4206	0.076602	0.19963	0.070772	0.079676	0.064667	0.36285	0.21507	0.012688	0.43409	-0.11537	0.65848
Anaerovoracaceae	Family_XIII_AD3011_group	OTU1583	0.4229	0.076458	0.20384	0.070569	0.079563	0.06346	0.35136	0.23894	-0.25571	0.59048	0.51117	1.4573
F082	unknown_genus	OTU577	0.41613	0.076601	0.19706	0.070323	0.07943	0.064758	0.38358	0.21624	-0.19554	0.49488	0.31169	0.92083
F082	unknown_genus	OTU1126	0.42316	0.076429	0.20546	0.07054	0.079296	0.06125	0.37201	0.22837	0.30868	0.6518	0.73317	1.4801
Prevotellaceae	Prevotellaceae_UCG-001	OTU331	0.4195	0.07584	0.19882	0.070665	0.07902	0.064328	0.40801	0.2124	0.75945	1.0077	0.0090975	0.68122
Ruminococcaceae	Ruminococcus	OTU1034	0.42293	0.076672	0.21139	0.071813	0.078604	0.063195	0.36959	0.24777	-0.11851	0.49273	-0.2643	0.94159
Prevotellaceae	Prevotella	OTU768	0.4205	0.076691	0.19585	0.070249	0.078456	0.066704	0.3585	0.22794	-0.16865	0.8164	-0.45269	1.2057
Acholeplasmataceae	EMP-G18	OTU1429	0.42172	0.076675	0.19795	0.070182	0.078439	0.063431	0.35669	0.21537	0.0027675	0.46784	0.3715	0.82187
Christensenellaceae	Christensenellaceae_R-7_group	OTU1810	0.42065	0.07661	0.19794	0.070252	0.078414	0.066188	0.36753	0.21469	0.020623	0.61542	-0.3226	1.1446
Rikenellaceae	Rikenellaceae_RC9_gut_group	OTU3332	0.42078	0.076586	0.20057	0.070757	0.078364	0.06202	0.37347	0.23035	0.071166	0.61301	-0.65798	1.0295
Lachnospiraceae	[Ruminococcus]_gauvreauii_group	OTU1108	0.42093	0.076679	0.20412	0.070434	0.078333	0.061896	0.37134	0.21473	-0.23561	0.64711	0.6154	1.629
Prevotellaceae	Prevotella	OTU532	0.42252	0.076497	0.20086	0.070733	0.078283	0.066247	0.35719	0.2211	0.23981	0.78988	-0.25597	0.97523
Christensenellaceae	Christensenellaceae_R-7_group	OTU1197	0.41613	0.076323	0.2072	0.070348	0.078117	0.065579	0.35195	0.21254	0.39989	0.5857	0.69703	0.96531
Lachnospiraceae	Roseburia	OTU1508	0.42146	0.076529	0.1976	0.070246	0.077678	0.067553	0.36001	0.21504	-0.22551	0.47228	0.46197	0.96749
Rikenellaceae	Rikenellaceae_RC9_gut_group	OTU644	0.41948	0.076525	0.19995	0.070693	0.07764	0.061971	0.35977	0.22927	0.037528	0.43826	-0.01233	0.7152
Ruminococcaceae	Ruminococcus	OTU2047	0.42002	0.064768	0.19906	0.045175	0.0775	0.015331	0.36242	0.16739	0.95553	0.025029	0.11413	0.20041
Lachnospiraceae	Lachnospiraceae_NK3A20_group	OTU508	0.42132	0.076656	0.19911	0.070628	0.077285	0.061306	0.36144	0.21531	-0.00075848	0.43666	0.23787	0.71411
Prevotellaceae	Prevotella	OTU279	0.41593	0.076323	0.19972	0.070733	0.077002	0.06777	0.38512	0.24282	-0.43965	0.60324	-0.1846	0.74139
p-251-o5	unknown_genus	OTU109	0.42553	0.07656	0.19516	0.070226	0.076756	0.060829	0.36299	0.22664	0.2514	0.52328	-0.20993	0.75511
Acholeplasmataceae	Anaeroplasma	OTU1417	0.41981	0.076458	0.20633	0.070863	0.076599	0.063779	0.35375	0.29556	0.13743	0.57803	-0.49283	0.80129
Lachnospiraceae	Lachnospiraceae_NK3A20_group	OTU2027	0.42506	0.076685	0.19423	0.070585	0.076463	0.064466	0.36416	0.22082	0.23419	0.76852	-0.34961	0.9976
Ruminococcaceae	Ruminococcus	OTU238	0.4225	0.076548	0.19903	0.070707	0.076248	0.067371	0.36561	0.21544	0.20482	0.51671	-0.16132	0.78408
Prevotellaceae	Prevotella	OTU651	0.41853	0.075889	0.20101	0.07078	0.075926	0.066617	0.35748	0.22032	-0.59276	0.77887	-0.010071	0.66001
Bacteroidales_RF16_group	unknown_genus	OTU601	0.42142	0.07644	0.20215	0.07088	0.07591	0.065822	0.3693	0.21579	0.14943	0.49276	-0.040928	0.62433
Ruminococcaceae	CAG-352	OTU259	0.42043	0.0766	0.20145	0.070803	0.075856	0.0635	0.36094	0.23654	0.1924	0.58469	0.21115	0.74748
Prevotellaceae	Prevotella	OTU2519	0.41911	0.07654	0.20856	0.070909	0.075837	0.064096	0.35562	0.21419	0.015886	0.45023	0.38897	0.65802
Muribaculaceae	unknown_genus	OTU2404	0.42465	0.076568	0.20457	0.071064	0.075736	0.064923	0.37306	0.21789	-0.37588	0.52053	-0.49359	0.75775
unknown_family	unknown_genus	OTU1104	0.42094	0.076623	0.20122	0.070811	0.075673	0.063677	0.368	0.28931	0.24392	0.57442	0.15242	1.0597
Lachnospiraceae	Lachnospiraceae_NK4A136_group	OTU556	0.4253	0.076506	0.20486	0.070821	0.075586	0.064916	0.34238	0.21404	0.28533	0.5539	-0.29094	1.3868
Oscillospiraceae	V9D2013_group	OTU394	0.42303	0.076554	0.21128	0.071322	0.075347	0.060621	0.3344	0.21906	0.38566	0.57838	-0.19832	0.78067
Bacteroidales_BS11_gut_group	unknown_genus	OTU1162	0.42545	0.076411	0.20008	0.070813	0.075159	0.06118	0.34588	0.22288	0.47051	0.83712	0.055681	0.93068
Lachnospiraceae	Lachnospiraceae_ND3007_group	OTU404	0.42149	0.073731	0.18	0.056869	0.075157	0.025688	0.3579	0.20126	0.6545	0.18353	0.93928	0.14902
Prevotellaceae	Prevotellaceae_YAB2003_group	OTU1965	0.42091	0.076689	0.20959	0.070821	0.075084	0.065112	0.37497	0.21407	-0.068403	0.42628	-0.48587	0.72431
Spirochaetaceae	Treponema	OTU528	0.42058	0.076626	0.19449	0.070052	0.074923	0.061654	0.36874	0.2455	-0.062774	0.4895	0.46761	1.2514
Rikenellaceae	Rikenellaceae_RC9_gut_group	OTU221	0.42077	0.07662	0.20044	0.070745	0.074917	0.064108	0.36396	0.67159	0.028752	0.45994	-0.092767	0.72911
Lachnospiraceae	Oribacterium	OTU1037	0.42348	0.076435	0.20039	0.07086	0.074893	0.065639	0.36507	0.21546	-0.44409	0.80064	-0.23707	1.285
UCG-010	unknown_genus	OTU1338	0.42249	0.076721	0.185	0.069043	0.074855	0.06409	0.35667	0.22624	0.18189	0.54891	-0.72513	1.3186
Fibrobacteraceae	Fibrobacter	OTU1381	0.42114	0.073836	0.20583	0.046352	0.074623	0.018521	0.34445	0.15597	0.15144	0.17961	0.97382	0.018162
Christensenellaceae	Christensenellaceae_R-7_group	OTU2089	0.41887	0.076451	0.20145	0.07072	0.074508	0.065372	0.35983	0.22008	-0.21147	0.90558	-0.0065354	0.86766
Prevotellaceae	Prevotella	OTU1172	0.4203	0.073218	0.2077	0.037515	0.074317	0.017966	0.35102	0.15022	0.13778	0.15879	-0.87326	0.049081
Rikenellaceae	Rikenellaceae_RC9_gut_group	OTU1241	0.42178	0.076645	0.20365	0.070624	0.073556	0.063814	0.35117	0.21934	0.010638	0.62786	0.38462	0.786
Prevotellaceae	Prevotellaceae_UCG-003	OTU2138	0.42637	0.075693	0.20562	0.070715	0.073513	0.066894	0.37615	0.21364	0.54396	0.91269	0.30218	0.87806
Prevotellaceae	Prevotella	OTU55	0.42051	0.076598	0.20364	0.07052	0.073302	0.060944	0.35763	0.21658	0.11826	0.53911	0.27817	0.88952
Prevotellaceae	Prevotellaceae_UCG-003	OTU1384	0.42049	0.076587	0.2009	0.070777	0.073215	0.068548	0.36178	0.22594	0.1198	0.4443	0.21791	0.73021
UCG-010	unknown_genus	OTU1155	0.41977	0.076625	0.20272	0.070836	0.073212	0.066636	0.35702	0.21622	0.12602	0.49662	0.26542	0.73931
Prevotellaceae	Prevotella	OTU1572	0.42071	0.076605	0.19739	0.070242	0.07303	0.065485	0.36716	0.2164	0.035757	0.4679	-0.2554	0.72436
F082	unknown_genus	OTU172	0.41937	0.076394	0.19358	0.069988	0.072926	0.067315	0.38494	0.22445	0.34379	1.03	-0.16741	0.86611
Prevotellaceae	unknown_genus	OTU1513	0.42067	0.076603	0.20663	0.070723	0.072902	0.060985	0.35823	0.21925	-0.19346	0.53624	-0.50247	1.0687
Prevotellaceae	Prevotellaceae_UCG-001	OTU302	0.42364	0.076625	0.19457	0.070574	0.072895	0.064893	0.36761	0.21726	0.20968	0.50741	0.43353	0.90712
Acholeplasmataceae	Anaeroplasma	OTU281	0.41758	0.07542	0.20046	0.070718	0.072782	0.061617	0.38342	0.23005	0.65071	0.96763	-0.097736	0.88524
Ruminococcaceae	Ruminococcus	OTU1579	0.42155	0.076791	0.20108	0.070749	0.072731	0.063736	0.36251	0.25515	0.071601	0.5775	-0.12198	0.75588
unknown_family	unknown_genus	OTU1588	0.41786	0.076403	0.20122	0.0704	0.072639	0.060766	0.36984	0.23503	0.2313	0.67621	-0.32653	0.87965
F082	unknown_genus	OTU1746	0.4223	0.076579	0.20589	0.071324	0.072555	0.061634	0.37228	0.24117	-0.21035	0.49964	-0.2178	0.81388
Lachnospiraceae	Lachnospiraceae_UCG-002	OTU2610	0.42077	0.073576	0.20727	0.04544	0.07245	0.017133	0.37701	0.14913	0.024431	0.17856	0.93097	0.032121
Fibrobacteraceae	Fibrobacter	OTU1910	0.42101	0.076612	0.20119	0.070786	0.072404	0.0688	0.35867	0.21922	0.15889	0.6915	-0.23905	0.74209
Christensenellaceae	Christensenellaceae_R-7_group	OTU1711	0.42055	0.076652	0.2014	0.070876	0.072399	0.063068	0.35734	0.22355	0.05048	0.44244	-0.046684	0.66356
Lachnospiraceae	Butyrivibrio	OTU1720	0.42075	0.0766	0.19757	0.070743	0.07233	0.062556	0.36616	0.22338	-0.22219	0.52484	0.053814	0.70692
Prevotellaceae	Prevotella	OTU563	0.42067	0.076601	0.20121	0.070856	0.072072	0.060993	0.35776	0.22431	-0.014451	0.43995	-0.22326	1.2361
Muribaculaceae	unknown_genus	OTU2097	0.41925	0.076725	0.20174	0.070752	0.07191	0.062403	0.3659	0.21663	-0.002598	0.55075	-0.0667	0.66005
Lachnospiraceae	unknown_genus	OTU745	0.4216	0.076287	0.19805	0.070485	0.071745	0.060702	0.37149	0.21522	-0.37724	0.80389	0.2084	1.0812
Fibrobacteraceae	Fibrobacter	OTU2335	0.42099	0.076558	0.19898	0.070587	0.071701	0.060684	0.36043	0.21569	-0.27218	0.51537	-0.25065	0.77212
Rikenellaceae	Rikenellaceae_RC9_gut_group	OTU1226	0.42216	0.076556	0.20067	0.070796	0.071697	0.063841	0.35749	0.21396	0.27947	0.75486	-0.0061453	0.76901
Prevotellaceae	Prevotella	OTU1064	0.42297	0.07664	0.20225	0.070706	0.071685	0.061566	0.35542	0.21584	-0.41729	0.65753	0.13974	0.72408
Muribaculaceae	unknown_genus	OTU650	0.41826	0.076177	0.20463	0.071173	0.071642	0.061994	0.34198	0.24524	-0.43627	0.7154	0.35968	1.1484
Muribaculaceae	unknown_genus	OTU2255	0.42877	0.076723	0.2018	0.070605	0.07139	0.065002	0.3702	0.22257	-0.045119	0.45755	-0.13527	0.76376
Prevotellaceae	Prevotella	OTU572	0.41232	0.076302	0.18681	0.069558	0.071339	0.0648	0.33627	0.22529	-0.59323	0.83989	-0.70624	1.1305
F082	unknown_genus	OTU1003	0.42084	0.076613	0.19177	0.069689	0.070764	0.06155	0.36437	0.21877	0.13633	0.72424	-0.55107	1.1584
Ruminococcaceae	Ruminococcus	OTU639	0.42387	0.07661	0.20337	0.070963	0.070656	0.065511	0.3704	0.2421	0.31878	0.62972	0.25291	0.98828
Christensenellaceae	Christensenellaceae_R-7_group	OTU483	0.41887	0.076466	0.19912	0.069998	0.070576	0.069608	0.35503	0.22359	0.34188	0.77931	0.78868	1.157
Lachnospiraceae	Lachnospiraceae_NK3A20_group	OTU100	0.41969	0.076259	0.20221	0.070669	0.070459	0.064419	0.36213	0.21598	-0.37183	0.5774	-0.2689	0.68993
Rikenellaceae	Rikenellaceae_RC9_gut_group	OTU1811	0.42236	0.076482	0.19837	0.070469	0.070401	0.063497	0.36469	0.21639	-0.35341	0.59517	-0.42705	0.89706
Muribaculaceae	unknown_genus	OTU1587	0.4171	0.076575	0.1958	0.070714	0.070299	0.062473	0.35217	0.21617	0.25322	0.66789	0.27512	0.8723
F082	unknown_genus	OTU977	0.4318	0.076563	0.20113	0.070687	0.070238	0.064748	0.36531	0.23304	-0.54089	0.93226	-0.25722	0.93182
Prevotellaceae	Prevotellaceae_NK3B31_group	OTU1876	0.43637	0.070922	0.20761	0.04003	0.070111	0.014259	0.39275	0.15914	-0.70686	0.1047	-0.91438	0.042759
Lachnospiraceae	unknown_genus	OTU1142	0.43268	0.071791	0.21127	0.038227	0.070051	0.01385	0.3915	0.15363	-0.56205	0.13004	-0.97416	0.015527
Prevotellaceae	Prevotella	OTU711	0.42624	0.076247	0.21034	0.069713	0.069937	0.063017	0.37616	0.24157	0.41539	0.60914	0.96484	1.183
UCG-010	unknown_genus	OTU1570	0.42068	0.076594	0.20188	0.070976	0.06988	0.065739	0.36404	0.23887	-0.029554	0.63175	-0.018978	0.89484
Lachnospiraceae	Marvinbryantia	OTU2542	0.42037	0.076375	0.20073	0.070782	0.069602	0.062758	0.36207	0.27942	-0.30282	0.54795	-0.088355	0.78755
Prevotellaceae	Prevotella	OTU2219	0.42623	0.076886	0.20269	0.070418	0.069039	0.063703	0.37798	0.21897	0.38586	1.4631	0.29263	1.9721
Prevotellaceae	Prevotella	OTU185	0.41852	0.076557	0.20109	0.07075	0.068997	0.063012	0.36382	0.21943	0.12708	0.92166	-0.10419	0.69052
unknown_family	unknown_genus	OTU2041	0.42247	0.076633	0.19998	0.070761	0.068973	0.062658	0.37009	0.21761	-0.089566	0.57047	-0.28784	0.83573
Christensenellaceae	Christensenellaceae_R-7_group	OTU470	0.42064	0.075995	0.19918	0.070711	0.068914	0.067358	0.35653	0.21374	-0.39472	0.65965	0.51049	0.96373
Oscillospiraceae	NK4A214_group	OTU1924	0.42076	0.076661	0.19679	0.070309	0.068848	0.065162	0.34426	0.23186	0.054341	0.46906	-0.51797	1.1061
Oscillospiraceae	UCG-005	OTU360	0.42005	0.076691	0.1972	0.070415	0.068742	0.064781	0.35487	0.2231	0.12131	0.63543	-0.083935	1.157
UCG-010	unknown_genus	OTU1217	0.42721	0.07662	0.20134	0.070696	0.068635	0.067196	0.36659	0.22024	-0.43852	0.66971	-0.36137	0.83075
Ruminococcaceae	Ruminococcus	OTU931	0.42011	0.076635	0.20107	0.070814	0.068494	0.066521	0.361	0.22677	0.12447	0.50616	0.013827	0.79686
Spirochaetaceae	Treponema	OTU1414	0.42101	0.076489	0.20018	0.070805	0.068056	0.065501	0.36328	0.21824	0.047201	0.57119	0.25393	1.1899
Prevotellaceae	Prevotella	OTU1789	0.41579	0.076033	0.19776	0.070384	0.068051	0.067866	0.35119	0.22647	0.48296	1.1277	0.25696	0.99502
Hungateiclostridiaceae	Saccharofermentans	OTU720	0.42195	0.076618	0.19377	0.070366	0.067944	0.062188	0.362	0.21865	-0.087968	0.52545	0.34764	1.1373
Prevotellaceae	Prevotella	OTU454	0.42463	0.076329	0.1958	0.070507	0.06772	0.06517	0.33626	0.21528	0.45773	0.65003	0.13038	0.69981
Prevotellaceae	Prevotella	OTU637	0.42235	0.076459	0.20367	0.070794	0.067552	0.062056	0.36776	0.22401	0.20174	0.57102	0.38228	1.0215
Lachnospiraceae	Oribacterium	OTU992	0.42845	0.076261	0.19959	0.070716	0.067503	0.059686	0.37968	0.23306	0.70269	2.3652	-0.015082	0.90501
Christensenellaceae	Christensenellaceae_R-7_group	OTU1230	0.42153	0.076509	0.19926	0.070761	0.067496	0.057615	0.36017	0.21595	0.50922	1.089	0.25882	1.0063
Prevotellaceae	Prevotella	OTU826	0.42663	0.076707	0.19924	0.070865	0.067484	0.065647	0.36368	0.21594	-0.40868	0.61866	-0.30171	0.82368
Prevotellaceae	Prevotellaceae_UCG-001	OTU2488	0.41984	0.076582	0.20102	0.070773	0.067438	0.059914	0.36285	0.2216	0.17823	0.50603	-0.07369	0.70138
Ruminococcaceae	Ruminococcus	OTU797	0.42417	0.076639	0.19436	0.070299	0.067211	0.064204	0.35946	0.21553	-0.39173	0.5897	0.27891	1.0511
Prevotellaceae	Prevotella	OTU123	0.42118	0.076626	0.20038	0.070758	0.066792	0.06185	0.36143	0.21587	0.0031484	0.49363	0.0061462	0.91357
F082	unknown_genus	OTU1326	0.41728	0.076588	0.20004	0.070554	0.066483	0.063761	0.37579	0.24827	-0.021037	0.49259	0.30707	0.88564
Oscillospiraceae	NK4A214_group	OTU1073	0.41984	0.076321	0.20081	0.070627	0.06647	0.06318	0.35959	0.22714	-0.36245	0.58161	0.32978	0.78216
Ruminococcaceae	unknown_genus	OTU169	0.42015	0.076544	0.20318	0.071038	0.066321	0.064435	0.36468	0.21774	0.086554	0.49092	0.22366	0.79496
Oscillospiraceae	NK4A214_group	OTU2253	0.41755	0.076415	0.1948	0.070326	0.066281	0.061244	0.35429	0.21629	-0.15243	0.52839	-0.26677	0.81238
Rikenellaceae	Rikenellaceae_RC9_gut_group	OTU771	0.42037	0.076622	0.19954	0.070785	0.066219	0.060619	0.36138	0.21518	0.21848	0.58596	0.21833	1.4111
Rikenellaceae	Rikenellaceae_RC9_gut_group	OTU589	0.41809	0.076691	0.20036	0.070559	0.06611	0.064292	0.37212	0.2356	-0.21799	0.62297	0.22645	0.77366
F082	unknown_genus	OTU1890	0.42091	0.076571	0.20672	0.071242	0.066084	0.060105	0.36235	0.2191	0.018478	0.52243	0.25743	0.75766
Prevotellaceae	Prevotella	OTU930	0.42807	0.076647	0.20083	0.070771	0.06596	0.059909	0.36359	0.22307	0.36014	0.56588	0.039204	0.68824
Rikenellaceae	Rikenellaceae_RC9_gut_group	OTU1617	0.41908	0.076243	0.19923	0.070597	0.065826	0.062175	0.36016	0.32998	-0.29849	0.56944	-0.4945	1.6817
[Eubacterium]_coprostanoligenes_group	unknown_genus	OTU1143	0.41235	0.076309	0.20107	0.07088	0.065823	0.065548	0.35388	0.30483	-0.27694	0.56506	0.22258	0.69494
Prevotellaceae	Prevotellaceae_NK3B31_group	OTU748	0.42846	0.06702	0.19953	0.046494	0.065714	0.01268	0.36024	0.17237	0.98699	0.009626	0.4575	0.16635
Ruminococcaceae	Ruminococcus	OTU972	0.4205	0.076621	0.19909	0.069596	0.065665	0.065258	0.3731	0.23051	0.083564	0.49779	-0.70298	1.3765
Prevotellaceae	Prevotella	OTU1413	0.42155	0.076638	0.19991	0.07093	0.065583	0.062698	0.34334	0.21895	0.42508	0.70226	0.00099068	0.80138
Lachnospiraceae	[Eubacterium]_hallii_group	OTU926	0.42125	0.076683	0.20846	0.07129	0.065445	0.059234	0.33881	0.25361	-0.049404	4.4663	-0.46893	1.4068
Atopobiaceae	Olsenella	OTU1283	0.41827	0.07669	0.19996	0.070688	0.065283	0.064042	0.36982	0.2164	0.035026	0.58581	-0.045086	0.76477
Rikenellaceae	Rikenellaceae_RC9_gut_group	OTU356	0.42149	0.07662	0.20387	0.071128	0.065278	0.066527	0.3529	0.21476	-0.19116	0.85334	0.10135	0.89911
Rikenellaceae	Rikenellaceae_RC9_gut_group	OTU899	0.41938	0.076612	0.20122	0.07063	0.065189	0.066131	0.36675	0.2172	0.18276	0.49696	-0.27789	0.74622
Prevotellaceae	Prevotella	OTU1290	0.42025	0.076617	0.20567	0.070941	0.06516	0.060007	0.36286	0.21927	0.082565	0.70436	-0.33039	1.8534
Prevotellaceae	Prevotella	OTU1364	0.42099	0.076656	0.20075	0.070644	0.064955	0.063368	0.36462	0.24003	-0.13199	0.48192	0.13476	0.7129
Oscillospiraceae	NK4A214_group	OTU57	0.42058	0.076564	0.20391	0.070697	0.064954	0.062798	0.35851	0.21582	-0.10235	0.56891	0.65047	0.89702
Lachnospiraceae	Butyrivibrio	OTU2732	0.42059	0.076609	0.20055	0.07075	0.06482	0.064329	0.36198	0.34459	0.020096	0.56784	-0.051025	1.5881
Spirochaetaceae	Treponema	OTU316	0.42101	0.076673	0.20276	0.070909	0.064757	0.064598	0.35803	0.21724	-0.03474	0.44776	0.28506	0.83126
Muribaculaceae	unknown_genus	OTU1651	0.4224	0.076675	0.19746	0.070359	0.064496	0.060626	0.36006	0.22077	-0.20121	0.48459	-0.34706	0.80908
Muribaculaceae	unknown_genus	OTU747	0.42092	0.076466	0.20749	0.071025	0.064491	0.064068	0.36632	0.21667	0.33349	0.66333	0.39601	1.098
Spirochaetaceae	M2PT2-76_termite_group	OTU691	0.41844	0.076704	0.19634	0.069146	0.064481	0.058116	0.39754	0.24492	0.039592	0.4326	-0.53273	0.86425
p-251-o5	unknown_genus	OTU1990	0.41755	0.076579	0.21315	0.071639	0.06441	0.063567	0.34207	0.25454	-0.31521	0.70365	0.48981	0.94415
Prevotellaceae	Prevotella	OTU2794	0.42313	0.076503	0.19855	0.070442	0.06426	0.061257	0.35887	0.21637	0.37811	0.64824	0.31078	0.95756
Prevotellaceae	Prevotellaceae_UCG-003	OTU599	0.42849	0.076592	0.20581	0.07102	0.064201	0.062336	0.37613	0.21551	-0.41074	0.52653	-0.36312	0.72626
Anaerovoracaceae	Mogibacterium	OTU500	0.41563	0.068025	0.20628	0.045713	0.064106	0.013472	0.34736	0.16915	-0.86412	0.053984	0.16225	0.19481
Muribaculaceae	unknown_genus	OTU510	0.42225	0.076554	0.20351	0.070635	0.064059	0.05712	0.3673	0.21866	-0.17375	0.49061	-0.40011	0.80034
Fibrobacteraceae	Fibrobacter	OTU1581	0.42399	0.076775	0.20517	0.070351	0.064047	0.064426	0.37451	0.21593	0.018364	0.57866	-0.51842	1.003
unknown_family	unknown_genus	OTU580	0.42493	0.076571	0.20603	0.071069	0.063935	0.065229	0.37434	0.21598	-0.36883	0.6808	-0.31134	0.77261
Lachnospiraceae	Blautia	OTU397	0.4199	0.076688	0.19898	0.070663	0.063836	0.059646	0.35556	0.21788	0.41471	0.61632	0.29542	0.75589
Lachnospiraceae	Lachnospiraceae_NK3A20_group	OTU68	0.42256	0.076649	0.19846	0.070784	0.063768	0.063653	0.36534	0.23381	-0.24309	0.57147	-0.24404	0.84192
Rikenellaceae	Rikenellaceae_RC9_gut_group	OTU2296	0.42235	0.076259	0.2032	0.070442	0.063594	0.065814	0.36951	0.21745	0.38065	0.56701	0.62035	0.88924
Prevotellaceae	Prevotellaceae_UCG-003	OTU335	0.42247	0.076503	0.19957	0.070773	0.063562	0.061038	0.36015	0.21481	0.1539	0.49641	-0.16991	1.1096
Muribaculaceae	unknown_genus	OTU1372	0.41193	0.069128	0.1995	0.043467	0.063435	0.015176	0.37538	0.17025	0.84285	0.061237	-0.16378	0.20793
Prevotellaceae	Prevotella	OTU418	0.42295	0.076637	0.19429	0.070088	0.063099	0.06136	0.36884	0.23829	-0.47479	0.66127	0.28279	0.86122
Prevotellaceae	Prevotella	OTU775	0.41955	0.076434	0.20549	0.070955	0.062956	0.066075	0.3525	0.22451	0.32278	0.68213	-0.34181	1.269
Prevotellaceae	Prevotella	OTU785	0.42557	0.076661	0.19383	0.070349	0.062811	0.064424	0.38081	0.23601	-0.37034	0.55896	0.24793	0.85883
Prevotellaceae	Prevotellaceae_UCG-003	OTU1693	0.42045	0.076643	0.20165	0.070862	0.062677	0.058422	0.35103	0.22678	-0.059157	0.52114	-0.38346	1.7816
unknown_family	unknown_genus	OTU403	0.42033	0.07653	0.20388	0.07107	0.062674	0.065321	0.35508	0.43204	-0.05964	0.62696	0.30138	1.0111
Oscillospiraceae	UCG-005	OTU1527	0.41755	0.076714	0.19925	0.070753	0.062493	0.059982	0.35696	0.21729	0.027047	0.51716	-0.016588	0.90844
Prevotellaceae	Prevotella	OTU1418	0.41609	0.076647	0.20104	0.07042	0.062477	0.062145	0.34964	0.22357	-0.27505	0.82444	-0.47962	0.92831
Acholeplasmataceae	Anaeroplasma	OTU919	0.42037	0.076612	0.20127	0.070773	0.062362	0.061539	0.3621	0.22706	0.39282	2.3441	-0.0088942	2.8598
Prevotellaceae	Prevotella	OTU584	0.42125	0.076634	0.19601	0.070511	0.062042	0.063042	0.36374	0.2438	-0.02483	0.53853	-0.25282	0.84586
Ruminococcaceae	Ruminococcus	OTU888	0.42282	0.076595	0.19961	0.070725	0.062005	0.061727	0.36415	0.21406	-0.16421	0.67655	0.15996	0.75634
unknown_family	unknown_genus	OTU526	0.42951	0.076698	0.20067	0.070771	0.061872	0.061429	0.35523	0.21273	-0.21841	0.63709	0.058708	0.97982
Lachnospiraceae	Lachnospiraceae_NK4A136_group	OTU301	0.43631	0.076193	0.19833	0.070481	0.061866	0.065765	0.37733	0.20985	0.81297	1.0783	-0.13457	0.98487
Prevotellaceae	Prevotellaceae_UCG-001	OTU2735	0.41756	0.075831	0.19586	0.07034	0.061327	0.060792	0.38781	0.21587	0.66663	0.8734	-0.28712	0.7406
Enterobacteriaceae	Escherichia-Shigella	OTU790	0.41643	0.072376	0.22924	0.037278	0.061311	0.015867	0.36348	0.15489	0.21255	0.173	-0.81908	0.077941
UCG-010	unknown_genus	OTU689	0.41982	0.076625	0.20092	0.070711	0.061128	0.061787	0.36554	0.27691	-0.21167	0.50089	0.15327	0.77563
Lachnospiraceae	Acetitomaculum	OTU72	0.42379	0.076602	0.19812	0.070545	0.061115	0.068001	0.36497	0.21717	-0.23547	1.4052	0.11868	7.3264
Prevotellaceae	Prevotella	OTU1516	0.42857	0.076662	0.19805	0.070428	0.060889	0.059437	0.3621	0.21782	0.29232	0.93596	0.31324	0.89787
Prevotellaceae	Prevotella	OTU804	0.4215	0.076508	0.20476	0.071243	0.060797	0.065253	0.34645	0.22905	0.26945	0.52791	-0.34772	0.79167
Muribaculaceae	unknown_genus	OTU2151	0.41938	0.076581	0.20063	0.070777	0.060487	0.063789	0.36184	0.27148	0.28619	0.65618	-0.040217	1.0594
Lachnospiraceae	Pseudobutyrivibrio	OTU76	0.4302	0.076468	0.19885	0.070078	0.060387	0.065512	0.37033	0.22056	0.67011	0.84605	-0.21748	1.1439
[Eubacterium]_coprostanoligenes_group	unknown_genus	OTU442	0.41928	0.076495	0.19943	0.070697	0.060364	0.062361	0.36635	0.2143	0.26271	0.72894	-0.13827	0.74221
Hungateiclostridiaceae	Saccharofermentans	OTU541	0.43469	0.076027	0.21182	0.07112	0.06028	0.061326	0.39273	0.21961	-0.63779	0.7058	-0.64291	0.85556
Lachnospiraceae	Lachnospiraceae_NK3A20_group	OTU625	0.41451	0.064637	0.20167	0.045241	0.060273	0.012247	0.35738	0.16676	-0.91594	0.038037	0.029171	0.20102
Lachnospiraceae	Lachnospiraceae_ND3007_group	OTU1423	0.42307	0.076286	0.1997	0.070761	0.060171	0.058531	0.36177	0.42904	0.20503	1.4248	-0.095964	2.0236
Ruminococcaceae	Ruminococcus	OTU1623	0.41526	0.07657	0.19644	0.070318	0.060171	0.064029	0.34899	0.24303	0.42922	0.65835	0.45148	0.94608
Lachnospiraceae	Lachnospiraceae_ND3007_group	OTU1618	0.42153	0.076644	0.19712	0.069823	0.059903	0.063143	0.35388	0.22085	-0.12026	0.51848	0.68648	1.1371
Lachnospiraceae	Moryella	OTU1307	0.42201	0.076439	0.20103	0.070431	0.059867	0.063991	0.35407	0.22711	0.34645	0.79002	-0.46109	1.2009
Prevotellaceae	Prevotella	OTU1788	0.41724	0.076503	0.20321	0.070765	0.059826	0.066062	0.35239	0.25154	-0.11185	0.53863	-0.46392	0.98765
F082	unknown_genus	OTU920	0.41798	0.072233	0.22221	0.040623	0.059791	0.015382	0.33748	0.15622	0.39421	0.13725	-0.72321	0.095471
Prevotellaceae	Prevotella	OTU446	0.43198	0.076129	0.19655	0.070436	0.059644	0.064375	0.3882	0.21337	0.85301	1.963	-0.11445	1.4889
Prevotellaceae	Prevotellaceae_UCG-001	OTU354	0.42046	0.076651	0.20209	0.07086	0.059595	0.06501	0.35712	0.22504	0.1698	0.64345	-0.10519	1.3583
Lachnospiraceae	unknown_genus	OTU1529	0.42016	0.07636	0.19854	0.070293	0.059586	0.062808	0.36905	0.21856	-0.46325	0.75314	0.48938	1.0061
F082	unknown_genus	OTU1219	0.42063	0.076607	0.20032	0.070855	0.059547	0.064224	0.36059	0.21851	0.08543	0.64453	0.026537	0.7762
Oscillospiraceae	UCG-005	OTU524	0.42239	0.076375	0.20087	0.070778	0.059357	0.066856	0.36913	0.39367	-0.3933	0.76286	0.010158	0.89119
Lachnospiraceae	[Eubacterium]_ruminantium_group	OTU513	0.424	0.076622	0.20414	0.070958	0.059322	0.059465	0.37026	0.22028	-0.12617	0.50347	-0.19383	0.75842
Prevotellaceae	Prevotella	OTU2477	0.42014	0.07661	0.2044	0.070735	0.059216	0.060835	0.36138	0.55565	-0.50205	0.97155	-0.73598	1.375
Prevotellaceae	Prevotella	OTU1394	0.41629	0.076488	0.20101	0.070834	0.059075	0.064066	0.35974	0.22704	-0.2956	0.63578	-0.043219	0.79011
Christensenellaceae	Christensenellaceae_R-7_group	OTU1926	0.42166	0.076643	0.19818	0.070667	0.058949	0.069728	0.36093	0.22545	0.030707	0.50598	0.012174	0.74961
Ruminococcaceae	unknown_genus	OTU1806	0.41971	0.076543	0.20064	0.070748	0.058912	0.062181	0.36328	0.2302	-0.13549	0.83862	0.21063	1.0086
Bacteroidales_UCG-001	unknown_genus	OTU294	0.42262	0.076461	0.20492	0.070528	0.058889	0.060808	0.36592	0.21677	0.27058	0.51626	0.29697	0.74016
Lachnospiraceae	Butyrivibrio	OTU370	0.42237	0.076508	0.19958	0.07071	0.058808	0.058473	0.36719	0.25838	-0.33903	0.57524	0.0035854	0.95317
Lachnospiraceae	Lachnospiraceae_NK3A20_group	OTU606	0.42097	0.076609	0.19684	0.070564	0.058801	0.067356	0.36221	0.23058	-0.25328	0.63329	-0.2941	0.88976
Prevotellaceae	Prevotella	OTU550	0.42003	0.07644	0.2012	0.070656	0.058721	0.061529	0.36205	0.21873	0.24349	0.63682	-0.19049	0.75099
F082	unknown_genus	OTU378	0.42168	0.076551	0.19416	0.07025	0.058697	0.064398	0.36332	0.25728	0.19274	0.58823	-0.32091	1.7905
Prevotellaceae	Prevotellaceae_UCG-003	OTU419	0.42786	0.076235	0.19399	0.070056	0.058542	0.062047	0.36406	0.21447	0.585	0.78089	0.61226	1.0642
p-251-o5	unknown_genus	OTU1411	0.42096	0.076613	0.20185	0.070878	0.058495	0.065882	0.36406	0.22207	-0.2132	0.87795	-0.2236	0.91136
p-251-o5	unknown_genus	OTU1689	0.4193	0.07645	0.20538	0.070416	0.058486	0.060189	0.35817	0.21328	0.12471	0.5828	0.80809	2.0194
Prevotellaceae	Prevotella	OTU1255	0.42238	0.076532	0.20992	0.071049	0.058392	0.060004	0.36837	0.35286	0.21687	0.60545	0.57218	1.4472
Rikenellaceae	Rikenellaceae_RC9_gut_group	OTU326	0.41974	0.076199	0.19234	0.070453	0.058141	0.061185	0.34753	0.23025	-0.43819	4.3164	-0.36358	3.072
Prevotellaceae	Alloprevotella	OTU1345	0.42101	0.076638	0.19771	0.070788	0.058054	0.059	0.36735	0.22133	-0.099838	0.76872	-0.81166	1.4127
Oscillospiraceae	UCG-002	OTU604	0.42039	0.076227	0.19426	0.069909	0.058021	0.063815	0.36234	0.33089	-0.29718	0.91682	-0.70545	1.4861
Acholeplasmataceae	Anaeroplasma	OTU760	0.42053	0.076638	0.20084	0.070767	0.057879	0.060027	0.36078	0.22549	-0.04973	0.65194	-0.030312	0.79582
Prevotellaceae	Prevotellaceae_NK3B31_group	OTU1837	0.41871	0.076453	0.19894	0.070497	0.057845	0.062536	0.35646	0.29316	0.37908	0.68143	0.32119	1.2136
Christensenellaceae	Christensenellaceae_R-7_group	OTU1135	0.42128	0.076565	0.20064	0.070718	0.0578	0.060683	0.36222	0.23595	-0.51223	0.9346	-0.0054434	0.92369
Rikenellaceae	Rikenellaceae_RC9_gut_group	OTU518	0.42245	0.076656	0.18775	0.069167	0.057726	0.063547	0.36337	0.23592	-0.18614	0.87029	0.55893	2.1009
Prevotellaceae	Prevotella	OTU1231	0.40957	0.075537	0.20443	0.071144	0.057722	0.060992	0.35027	0.22729	0.61707	0.81454	-0.30918	0.74764
Oscillospiraceae	NK4A214_group	OTU94	0.42116	0.076625	0.19916	0.07056	0.057682	0.061882	0.36542	0.25158	-0.054527	0.51279	0.44682	0.94867
Muribaculaceae	unknown_genus	OTU957	0.41826	0.076589	0.20042	0.070772	0.057578	0.058853	0.36459	0.21631	-0.22327	0.64177	0.071819	0.79209
Prevotellaceae	Prevotella	OTU962	0.41959	0.076465	0.19599	0.070264	0.057552	0.061642	0.35866	0.24725	-0.19548	0.54331	-0.36149	1.4479
Prevotellaceae	Prevotella	OTU766	0.42355	0.076632	0.1914	0.069886	0.0575	0.059336	0.37297	0.22337	0.23652	0.77525	0.67922	2.2823
Rikenellaceae	Rikenellaceae_RC9_gut_group	OTU1921	0.41815	0.076628	0.19824	0.069526	0.057357	0.059381	0.33874	0.24682	-0.1166	0.64274	-0.78037	1.4207
Rikenellaceae	Rikenellaceae_RC9_gut_group	OTU1783	0.41995	0.076601	0.20192	0.070876	0.057338	0.064163	0.36175	0.22335	-0.1003	0.55074	-0.027255	0.83698
Succinivibrionaceae	Succinimonas	OTU1954	0.42071	0.07661	0.19895	0.070639	0.056804	0.059477	0.36573	0.21562	0.094618	0.55793	-0.14454	0.78793
Ruminococcaceae	Ruminococcus	OTU616	0.43123	0.075816	0.2016	0.070747	0.056579	0.066939	0.36757	0.21753	0.75408	1.7183	0.29564	0.98884
Christensenellaceae	Christensenellaceae_R-7_group	OTU171	0.42271	0.07632	0.20747	0.070576	0.056576	0.057348	0.36836	0.21383	0.36682	0.73107	0.63351	1.1229
Anaerovoracaceae	unknown_genus	OTU1131	0.43235	0.076423	0.20085	0.0708	0.056519	0.06333	0.34564	0.21197	-0.42202	0.86624	0.24831	0.9054
Muribaculaceae	unknown_genus	OTU1031	0.42257	0.076687	0.20266	0.070906	0.056363	0.063685	0.36521	0.22119	0.16795	0.55908	0.1031	0.77432
Muribaculaceae	unknown_genus	OTU2144	0.42379	0.07675	0.20061	0.070778	0.056281	0.064785	0.36082	0.21387	-0.18417	0.50719	-0.11147	0.68126
Acholeplasmataceae	Anaeroplasma	OTU816	0.43891	0.076219	0.1998	0.070395	0.055746	0.060015	0.36812	0.23122	0.57044	2.0246	0.40403	1.694
Rikenellaceae	Rikenellaceae_RC9_gut_group	OTU1146	0.41893	0.076735	0.21247	0.071555	0.05572	0.06541	0.36964	0.36043	0.029429	0.49889	0.60345	1.4421
Lachnospiraceae	Marvinbryantia	OTU349	0.41341	0.07617	0.2	0.070607	0.055699	0.061756	0.35566	0.21661	-0.49873	0.79738	-0.20289	0.84908
Prevotellaceae	Prevotella	OTU16	0.42244	0.076444	0.20248	0.070413	0.055654	0.060253	0.36694	0.22707	0.22524	0.56785	0.42558	1.082
Lachnospiraceae	Lachnospiraceae_NK3A20_group	OTU1893	0.41073	0.075956	0.20733	0.07113	0.055647	0.064768	0.34562	0.22707	-0.72677	1.1076	0.36186	0.93214
Prevotellaceae	Prevotellaceae_UCG-004	OTU2596	0.42242	0.076631	0.19456	0.070555	0.055637	0.060334	0.34751	0.21973	0.31956	0.67183	0.30441	0.9368
Lachnospiraceae	Lachnoclostridium	OTU505	0.41797	0.07335	0.21482	0.039739	0.055532	0.014135	0.33313	0.15651	-0.25019	0.178	-0.98009	0.020724
Ruminococcaceae	Ruminococcus	OTU466	0.41927	0.076297	0.20068	0.070932	0.055401	0.062118	0.33692	0.2185	-0.37376	0.71989	0.0061924	0.91711
Christensenellaceae	Christensenellaceae_R-7_group	OTU19	0.42089	0.076614	0.19779	0.070081	0.055103	0.061802	0.36662	0.22344	0.065992	0.5347	0.48937	1.0225
Atopobiaceae	Olsenella	OTU631	0.41498	0.076267	0.18928	0.06918	0.055092	0.06118	0.34579	0.23946	0.23931	0.65659	0.87565	1.4451
Ruminococcaceae	Ruminococcus	OTU1152	0.42146	0.073499	0.21137	0.039512	0.05508	0.014747	0.36337	0.15637	-0.090192	0.18618	-0.94615	0.035298
Prevotellaceae	Prevotella	OTU2266	0.42069	0.076602	0.20199	0.070841	0.055014	0.056642	0.35926	0.232	0.023248	0.98532	-0.1464	1.3269
Prevotellaceae	Prevotella	OTU504	0.42082	0.076617	0.19892	0.070722	0.054945	0.065687	0.3637	0.21718	-0.10633	0.62075	-0.017794	0.81829
Acholeplasmataceae	Anaeroplasma	OTU973	0.41975	0.076515	0.20543	0.071375	0.054938	0.06012	0.37646	0.21991	0.29352	0.8883	0.19232	0.96885
UCG-010	unknown_genus	OTU1115	0.42018	0.076671	0.19837	0.070451	0.054904	0.064584	0.33992	0.22167	-0.01193	0.51344	-0.68255	1.4836
Christensenellaceae	Christensenellaceae_R-7_group	OTU564	0.41715	0.076373	0.2038	0.070984	0.054904	0.069187	0.35652	0.23174	-0.21129	0.79938	0.3081	1.2674
Lachnospiraceae	Lachnospiraceae_AC2044_group	OTU230	0.4119	0.076492	0.20078	0.070858	0.054761	0.059106	0.36983	0.25261	0.52606	0.72216	-0.20378	0.80831
Bifidobacteriaceae	unknown_genus	OTU89	0.41984	0.076669	0.20585	0.070337	0.054722	0.060507	0.33881	0.2192	-0.010792	0.51227	0.83473	1.379
Christensenellaceae	Christensenellaceae_R-7_group	OTU1798	0.4226	0.076319	0.18687	0.069736	0.054589	0.062495	0.35365	0.22578	0.62236	1.0655	0.69912	1.3457
Rikenellaceae	Rikenellaceae_RC9_gut_group	OTU1071	0.4228	0.076547	0.19896	0.07045	0.054439	0.061338	0.35864	0.22056	-0.2247	0.65854	0.23044	0.86123
Prevotellaceae	Prevotella	OTU275	0.42085	0.076619	0.20582	0.070887	0.054412	0.0623	0.3622	0.21686	-0.021084	0.49287	0.58119	0.95188
Oscillospiraceae	UCG-005	OTU1439	0.42099	0.076631	0.19999	0.070694	0.054376	0.063026	0.36079	0.24022	0.068382	0.51368	-0.024636	0.76896
Anaerovoracaceae	Mogibacterium	OTU1360	0.4211	0.076588	0.20081	0.07088	0.054245	0.062754	0.36507	0.2601	-0.41857	0.62454	-0.32212	2.9406
[Eubacterium]_coprostanoligenes_group	unknown_genus	OTU2243	0.42522	0.068563	0.19644	0.042259	0.053991	0.010437	0.35784	0.17349	-0.91687	0.038539	-0.68827	0.11252
Lachnospiraceae	Butyrivibrio	OTU956	0.4204	0.076597	0.20049	0.070511	0.05396	0.062644	0.3583	0.23845	-0.11589	0.83999	0.29571	1.1485
Rikenellaceae	Rikenellaceae_RC9_gut_group	OTU1777	0.41922	0.076156	0.20071	0.070774	0.053958	0.061976	0.35726	1.72	0.37231	0.64826	-0.18768	1.5021
Prevotellaceae	Prevotella	OTU805	0.42194	0.076358	0.20111	0.07064	0.05394	0.061959	0.35655	0.22035	0.4189	0.90489	-0.40235	1.1312
Christensenellaceae	Christensenellaceae_R-7_group	OTU1562	0.42897	0.076587	0.19989	0.0708	0.053907	0.06565	0.34656	0.25265	-0.37626	0.88813	0.2663	0.88713
Christensenellaceae	Christensenellaceae_R-7_group	OTU1248	0.42156	0.076528	0.18963	0.06996	0.053797	0.061149	0.38888	0.22384	-0.37584	0.72534	0.37886	1.0783
unknown_family	unknown_genus	OTU2270	0.41989	0.076628	0.19719	0.070496	0.05377	0.061348	0.37278	0.21977	0.013568	0.49666	0.37563	0.9034
Prevotellaceae	Prevotellaceae_UCG-003	OTU954	0.4263	0.076567	0.20734	0.070867	0.053698	0.061777	0.37312	0.21365	-0.38107	0.76787	-0.32404	2.3402
Oscillospiraceae	NK4A214_group	OTU902	0.42068	0.076596	0.19718	0.070243	0.053598	0.069431	0.36568	0.21838	0.11365	0.9078	-0.39312	0.99061
Lachnospiraceae	Lachnospiraceae_NK3A20_group	OTU290	0.42098	0.076673	0.19685	0.070775	0.053502	0.067646	0.36177	0.23538	-0.046178	0.48032	-0.041254	0.79357
Muribaculaceae	unknown_genus	OTU2441	0.44775	0.068136	0.19618	0.043358	0.053456	0.011035	0.35223	0.1714	-0.98203	0.014088	-0.43797	0.17253
Prevotellaceae	Prevotellaceae_UCG-003	OTU1712	0.42165	0.076578	0.20587	0.071103	0.053365	0.063992	0.36953	0.22119	-0.50877	1.2859	-0.4974	1.2515
Prevotellaceae	Prevotella	OTU1482	0.42282	0.076593	0.20221	0.070872	0.053165	0.064011	0.36684	0.21584	0.34489	0.90599	0.24332	0.88721
Prevotellaceae	Prevotella	OTU1458	0.41098	0.076461	0.19628	0.070573	0.053084	0.059891	0.34746	0.21556	-0.33301	0.78004	-0.42807	1.4462
Christensenellaceae	Christensenellaceae_R-7_group	OTU291	0.41534	0.076176	0.2067	0.070788	0.053082	0.060031	0.36011	0.2442	-0.39119	0.80274	-0.61861	1.0248
F082	unknown_genus	OTU1675	0.42094	0.076531	0.19919	0.069942	0.052933	0.06233	0.3616	0.23129	0.17431	0.60201	0.53732	0.88291
unknown_family	unknown_genus	OTU409	0.42003	0.073622	0.19682	0.037321	0.052894	0.013314	0.34941	0.1566	-0.05149	0.17728	-0.94707	0.027239
[Eubacterium]_coprostanoligenes_group	unknown_genus	OTU511	0.42797	0.068771	0.20921	0.046961	0.052762	0.011875	0.33216	0.163	-0.69619	0.1023	0.43529	0.16386
Ruminococcaceae	Ruminococcus	OTU944	0.42024	0.076579	0.20795	0.070144	0.052748	0.064479	0.35216	4.2678	-0.067274	0.64751	-0.86824	1.6009
Prevotellaceae	Prevotella	OTU1795	0.41812	0.076371	0.20176	0.070766	0.052651	0.066288	0.35995	0.21781	0.16689	1.54	-0.2053	2.3324
Ruminococcaceae	unknown_genus	OTU1310	0.42025	0.076628	0.19645	0.070513	0.052544	0.061468	0.37168	0.22511	-0.14013	0.55528	0.16893	0.81567
Ruminococcaceae	unknown_genus	OTU2503	0.41534	0.071069	0.21505	0.041849	0.052535	0.013886	0.32504	0.16826	0.5972	0.11077	-0.55567	0.14134
unknown_family	unknown_genus	OTU65	0.42189	0.076607	0.20295	0.070714	0.05249	0.066137	0.35517	0.24893	0.13403	0.54623	-0.32484	0.75355
Prevotellaceae	Prevotella	OTU560	0.42434	0.07664	0.19449	0.070094	0.05224	0.059498	0.37307	0.29296	0.47295	0.65159	0.88629	1.4481
Lachnospiraceae	Moryella	OTU328	0.41808	0.076657	0.19613	0.070598	0.052129	0.064169	0.35394	0.27465	-0.56455	0.89813	-0.30268	0.99771
Anaerovoracaceae	Mogibacterium	OTU1883	0.41882	0.076471	0.20905	0.071239	0.052085	0.066151	0.35669	0.21297	-0.28727	0.66461	-0.44178	1.1056
Lachnospiraceae	Butyrivibrio	OTU462	0.42318	0.076473	0.20002	0.07054	0.052054	0.062196	0.35336	0.23726	-0.24275	0.75982	0.57791	1.1257
Muribaculaceae	unknown_genus	OTU894	0.42142	0.068752	0.19939	0.042874	0.051985	0.011662	0.38348	0.16898	0.90431	0.041377	-0.028924	0.20793
Rikenellaceae	Rikenellaceae_RC9_gut_group	OTU942	0.417	0.076593	0.20127	0.070818	0.051954	0.060049	0.36304	0.29835	-0.42845	1.5666	-0.25168	1.2792
Prevotellaceae	Prevotella	OTU1714	0.4253	0.069821	0.21669	0.047703	0.051849	0.012323	0.38857	0.16282	0.7885	0.077598	0.86141	0.065609
Ruminococcaceae	Ruminococcus	OTU706	0.42134	0.07641	0.2019	0.070585	0.051808	0.058407	0.35584	0.21609	0.54736	0.8183	-0.35521	0.8259
Muribaculaceae	unknown_genus	OTU1249	0.4144	0.075994	0.19363	0.070286	0.051807	0.064667	0.3896	0.23401	0.50206	0.90617	-0.32502	0.96438
Bacteroidetes_BD2-2	unknown_genus	OTU1316	0.42043	0.076583	0.19722	0.070562	0.051656	0.05612	0.37249	0.22123	0.073436	0.52659	-0.27335	1.1318
Prevotellaceae	Prevotella	OTU1486	0.40831	0.069304	0.20103	0.041833	0.051653	0.013017	0.38492	0.16185	0.7132	0.087471	-0.35953	0.17857
Fibrobacteraceae	Fibrobacter	OTU839	0.42012	0.076613	0.20199	0.071022	0.05162	0.060295	0.36471	0.28024	-0.071492	0.51926	0.014155	1.0586
Ruminococcaceae	Ruminococcus	OTU1208	0.42097	0.076676	0.19925	0.070704	0.051232	0.060853	0.36397	0.21656	0.047569	0.51844	-0.27511	0.9005
Prevotellaceae	Prevotella	OTU2081	0.4187	0.076521	0.17917	0.069453	0.05123	0.064791	0.35323	0.23198	-0.32787	0.7609	-0.68756	1.948
F082	unknown_genus	OTU1280	0.41953	0.076438	0.20739	0.071212	0.051068	0.059663	0.36337	0.21337	-0.43685	0.83771	-0.68365	1.1159
Rikenellaceae	Rikenellaceae_RC9_gut_group	OTU738	0.4189	0.076125	0.20424	0.048702	0.051005	0.036351	0.35389	0.19219	-0.47898	0.56422	-0.98939	0.50163
Prevotellaceae	Prevotellaceae_UCG-001	OTU539	0.42276	0.076579	0.2002	0.070736	0.050946	0.059809	0.36054	0.21868	0.38004	0.63003	0.14047	0.79842
Prevotellaceae	Prevotella	OTU98	0.42192	0.076111	0.20182	0.070819	0.050692	0.061605	0.3734	0.21674	0.63951	0.84308	0.06122	0.95172
Lachnospiraceae	Roseburia	OTU1056	0.41924	0.076517	0.20688	0.071045	0.050554	0.06576	0.35936	0.21468	-0.28807	0.70203	-0.51783	1.0813
Acholeplasmataceae	Anaeroplasma	OTU1654	0.42008	0.0766	0.20343	0.070914	0.050539	0.063296	0.3566	0.2792	-0.0011723	0.53576	-0.25843	1.822
Prevotellaceae	Prevotella	OTU35	0.41992	0.076651	0.18947	0.069769	0.050163	0.062693	0.36024	0.21713	0.024772	0.49384	0.57225	1.049
Flavobacteriaceae	Flavobacterium	OTU1284	0.42223	0.076446	0.2019	0.070751	0.049894	0.05994	0.36232	0.22219	0.43207	1.0462	0.1082	1.0959
Prevotellaceae	Prevotella	OTU2881	0.42058	0.076358	0.20306	0.07079	0.049845	0.062048	0.36834	0.30836	0.31404	0.61595	0.16096	0.9004
Lachnospiraceae	Coprococcus	OTU209	0.41973	0.076412	0.20322	0.070838	0.04982	0.061969	0.36561	0.25047	-0.31439	0.62936	-0.087222	0.81604
Ruminococcaceae	UCG-001	OTU1409	0.42432	0.076593	0.20365	0.071042	0.049704	0.06311	0.37107	0.23776	-0.081044	0.54028	-0.27682	0.85355
Prevotellaceae	Prevotella	OTU287	0.41714	0.075968	0.19443	0.070395	0.04967	0.057942	0.38415	0.23196	-0.70554	1.1787	0.31302	0.91259
Christensenellaceae	Christensenellaceae_R-7_group	OTU2169	0.42358	0.073459	0.20229	0.045009	0.049566	0.012145	0.33242	0.16289	-0.24408	0.17693	0.82906	0.071212
Synergistaceae	Fretibacterium	OTU1169	0.41296	0.076098	0.18829	0.070068	0.049448	0.059303	0.34241	0.22389	-0.30375	0.67853	-0.4864	1.0605
Prevotellaceae	Prevotellaceae_NK3B31_group	OTU1043	0.43024	0.070201	0.20851	0.042097	0.049358	0.011975	0.38003	0.16467	-0.78738	0.098192	-0.83422	0.08531
Prevotellaceae	Prevotella	OTU784	0.42806	0.076611	0.20225	0.070948	0.049275	0.062395	0.37282	0.21493	0.26474	0.75383	0.17529	0.91406
[Eubacterium]_coprostanoligenes_group	unknown_genus	OTU1832	0.42067	0.076621	0.20075	0.070768	0.049264	0.062471	0.36171	0.24006	-0.044032	0.48911	-0.088511	0.78335
Ruminococcaceae	Ruminococcus	OTU755	0.42035	0.076605	0.19815	0.070609	0.049125	0.060951	0.36044	0.22113	-0.1337	0.6602	0.22446	0.88617
Mitochondria	unknown_genus	OTU733	0.42879	0.076554	0.20091	0.070801	0.049066	0.065125	0.36042	0.22392	0.73731	1.1462	0.084156	0.77253
Christensenellaceae	Christensenellaceae_R-7_group	OTU1105	0.41953	0.076503	0.20509	0.071142	0.049028	0.063271	0.36752	0.2183	-0.30326	0.86477	-0.21984	0.95235
Prevotellaceae	Prevotella	OTU514	0.42293	0.076743	0.19503	0.070315	0.048967	0.061479	0.35984	0.27748	0.42557	0.71458	0.44428	0.9991
Prevotellaceae	Prevotella	OTU488	0.41959	0.076566	0.19961	0.070749	0.048885	0.063881	0.36007	0.21514	-0.20298	0.7944	-0.20113	0.84274
Prevotellaceae	Prevotella	OTU586	0.42602	0.07629	0.19179	0.069686	0.048863	0.055661	0.38645	0.21859	0.42258	1.212	0.89347	1.4443
Lachnospiraceae	Coprococcus	OTU381	0.42689	0.076133	0.20884	0.071107	0.048676	0.061856	0.37739	0.22784	-0.73048	0.86245	-0.36931	0.82684
Lachnospiraceae	Lachnospiraceae_ND3007_group	OTU905	0.42104	0.073502	0.21053	0.039337	0.048534	0.012965	0.34634	0.16156	0.012847	0.18607	-0.9231	0.039658
F082	unknown_genus	OTU1800	0.42061	0.07662	0.20056	0.070687	0.048476	0.060225	0.36517	0.227	-0.094436	0.56121	0.095369	0.7675
Selenomonadaceae	Selenomonas	OTU1573	0.42134	0.076568	0.19787	0.070376	0.048245	0.065734	0.36584	0.21715	0.32588	0.85176	0.63494	2.2189
Rikenellaceae	Rikenellaceae_RC9_gut_group	OTU1050	0.42059	0.076599	0.18957	0.069307	0.04819	0.062139	0.37634	0.22329	-0.27082	0.65056	0.74612	2.7441
Selenomonadaceae	Anaerovibrio	OTU645	0.42966	0.076378	0.19919	0.070522	0.048107	0.061094	0.36097	0.22095	-0.44419	0.65383	-0.33933	1.1176
Prevotellaceae	Prevotella	OTU145	0.41623	0.076323	0.19334	0.070354	0.048012	0.06268	0.34623	0.22977	0.72544	1.062	0.47019	1.1978
Lachnospiraceae	Acetitomaculum	OTU5	0.4147	0.075805	0.19608	0.070453	0.048004	0.060876	0.34622	0.21425	-0.68082	1.0249	-0.17186	0.85257
Lachnospiraceae	Acetitomaculum	OTU1740	0.43006	0.069353	0.20843	0.046315	0.047984	0.010569	0.32158	0.16961	-0.84551	0.061985	0.22063	0.19191
Lachnospiraceae	Coprococcus	OTU1117	0.42019	0.076464	0.20081	0.070791	0.047962	0.061527	0.36241	0.23097	-0.28348	3.3163	0.26007	1.1503
Ruminococcaceae	Ruminococcus	OTU338	0.42076	0.076613	0.20148	0.070804	0.047789	0.061203	0.36175	0.2294	0.11757	0.60903	0.025347	0.7799
Prevotellaceae	Prevotella	OTU85	0.42442	0.075961	0.20238	0.070919	0.047772	0.068768	0.37074	0.2133	0.71158	0.97027	0.29164	0.78539
unknown_family	unknown_genus	OTU364	0.4202	0.076591	0.19432	0.070174	0.047731	0.060421	0.36379	0.2152	-0.030616	0.61578	-0.33472	0.94914
Lachnospiraceae	Lachnospiraceae_NK3A20_group	OTU1225	0.42072	0.076596	0.20132	0.070722	0.04767	0.063657	0.361	0.22859	0.039418	0.66493	0.27343	0.84938
Prevotellaceae	Prevotellaceae_UCG-003	OTU3165	0.4224	0.076666	0.20016	0.070756	0.047654	0.058273	0.35621	0.21933	-0.047355	0.87192	0.13559	0.88452
Prevotellaceae	Prevotella	OTU181	0.40475	0.067852	0.20067	0.045846	0.047321	0.011777	0.37528	0.17031	-0.83358	0.076059	0.17353	0.21377
Prevotellaceae	Prevotella	OTU1319	0.41249	0.071614	0.19793	0.045208	0.047218	0.012287	0.34106	0.16591	0.4895	0.14879	0.97841	0.029052
Christensenellaceae	Christensenellaceae_R-7_group	OTU2666	0.42086	0.076644	0.19674	0.070454	0.047197	0.060804	0.36415	0.22301	0.11833	0.59152	-0.13482	0.87511
Lachnospiraceae	Lachnospiraceae_NK3A20_group	OTU821	0.41607	0.07642	0.20035	0.07088	0.047152	0.056709	0.35474	0.21837	-0.30921	1.0934	0.027542	2.7696
Christensenellaceae	Christensenellaceae_R-7_group	OTU824	0.41859	0.076487	0.1955	0.070457	0.047112	0.061591	0.37628	0.22884	-0.21114	0.67016	0.41334	1.0322
Bacteroidales_BS11_gut_group	unknown_genus	OTU629	0.42219	0.07639	0.20393	0.070764	0.04693	0.061428	0.36726	0.21862	-0.70193	4.4463	-0.57793	1.6122
Lachnospiraceae	Lachnospiraceae_NK3A20_group	OTU1088	0.42137	0.07295	0.19538	0.045128	0.046595	0.012416	0.37073	0.16012	-0.15644	0.18971	0.84921	0.071048
Prevotellaceae	Prevotella	OTU1302	0.42359	0.076578	0.19909	0.070382	0.046575	0.062893	0.36478	0.21936	0.21246	0.53796	0.28567	0.97721
unknown_family	unknown_genus	OTU1101	0.42724	0.074462	0.19627	0.065815	0.046463	0.017928	0.36617	0.19864	0.70905	0.20699	-0.39432	0.3158
Prevotellaceae	Prevotellaceae_NK3B31_group	OTU1608	0.42557	0.07671	0.20255	0.070372	0.046291	0.060949	0.35185	0.22037	0.32904	0.71516	-0.3493	1.0196
Lachnospiraceae	Lachnospiraceae_NK3A20_group	OTU705	0.42486	0.076234	0.20864	0.07104	0.046283	0.063457	0.37749	0.22505	-0.35581	0.73741	-0.41009	1.0846
Prevotellaceae	Prevotella	OTU783	0.42126	0.076631	0.20194	0.070552	0.046255	0.058206	0.35948	0.21516	0.064796	0.55389	-0.49258	0.87205
Prevotellaceae	Prevotella	OTU156	0.4208	0.076528	0.19952	0.070784	0.046225	0.063318	0.36979	0.21406	0.31948	0.76161	0.25108	0.88322
Prevotellaceae	Prevotella	OTU1062	0.42603	0.076639	0.20401	0.071007	0.046215	0.062804	0.37282	0.22305	0.34614	0.61713	0.27671	0.88454
Rikenellaceae	Rikenellaceae_RC9_gut_group	OTU1403	0.42059	0.076616	0.19971	0.070771	0.046195	0.062038	0.36254	0.21463	0.045939	0.64161	-0.14131	0.87305
Prevotellaceae	Prevotellaceae_UCG-003	OTU1511	0.42094	0.07663	0.20179	0.069834	0.046028	0.063772	0.36563	0.21979	0.032011	0.62319	0.79469	1.2709
Ruminococcaceae	Ruminococcus	OTU1237	0.42948	0.073349	0.20689	0.041545	0.045927	0.013164	0.32791	0.16753	0.4453	0.14358	-0.6889	0.12167
Bacteroidales_RF16_group	unknown_genus	OTU69	0.42025	0.076528	0.20128	0.070792	0.045913	0.065041	0.36292	0.25634	0.19983	0.62631	0.28771	0.91966
Prevotellaceae	Prevotella	OTU624	0.42216	0.076451	0.20033	0.07072	0.045759	0.061717	0.35832	0.21437	0.3962	0.70226	-0.057338	0.86813
Lachnospiraceae	Marvinbryantia	OTU1342	0.42359	0.076656	0.20242	0.07071	0.045672	0.067167	0.35391	0.21466	-0.23661	0.6958	0.14146	0.79455
Spirochaetaceae	Treponema	OTU2014	0.42075	0.076667	0.18664	0.070078	0.045597	0.06023	0.36119	0.22753	-0.30769	0.61775	-0.47678	1.1532
Atopobiaceae	Olsenella	OTU1260	0.41722	0.076451	0.19875	0.069836	0.045531	0.058145	0.35403	0.30017	0.39188	0.72498	0.72398	1.1236
Anaerovoracaceae	[Eubacterium]_saphenum_group	OTU1294	0.42126	0.07672	0.20086	0.070812	0.045479	0.062357	0.36196	0.23369	0.039182	0.53336	0.16337	0.76573
Hungateiclostridiaceae	Saccharofermentans	OTU434	0.41851	0.073021	0.21103	0.046525	0.045403	0.011811	0.35463	0.16278	-0.23329	0.1854	0.81857	0.08083
Lachnospiraceae	Butyrivibrio	OTU2241	0.42027	0.073032	0.19227	0.043969	0.045306	0.013463	0.38097	0.16243	-0.26212	0.20168	0.76709	0.11912
[Eubacterium]_coprostanoligenes_group	unknown_genus	OTU469	0.4215	0.076455	0.20237	0.070996	0.045285	0.062665	0.3749	0.21602	-0.33551	0.67354	-0.049374	0.88458
Rikenellaceae	Rikenellaceae_RC9_gut_group	OTU714	0.43208	0.076524	0.2069	0.070837	0.045284	0.061917	0.38349	0.2113	0.48229	0.79942	0.54992	1.3353
Anaerovoracaceae	Family_XIII_AD3011_group	OTU536	0.43482	0.067393	0.20116	0.044618	0.045057	0.0095337	0.36267	0.16938	-0.94955	0.027093	-0.079553	0.20536
Ruminococcaceae	CAG-352	OTU295	0.4219	0.0761	0.20042	0.070712	0.044903	0.061488	0.36003	0.21349	-0.52563	1.777	-0.13436	1.8725
Ruminococcaceae	Ruminococcus	OTU451	0.42283	0.0728	0.20204	0.040567	0.044752	0.013098	0.35616	0.1661	0.36762	0.15958	-0.72459	0.11152
Prevotellaceae	Prevotellaceae_UCG-003	OTU523	0.42046	0.076601	0.19883	0.070487	0.044683	0.063648	0.36795	0.21412	-0.13301	0.69171	0.23853	0.89881
Christensenellaceae	Christensenellaceae_R-7_group	OTU96	0.42928	0.068721	0.19601	0.045248	0.044612	0.010963	0.38306	0.16705	-0.79377	0.084922	0.23831	0.20599
Lachnospiraceae	unknown_genus	OTU368	0.42154	0.07641	0.19926	0.070648	0.044576	0.062035	0.36312	0.21499	-0.51964	0.69565	-0.52052	1.0243
Lachnospiraceae	Lachnospiraceae_NK3A20_group	OTU727	0.42043	0.076518	0.20816	0.071142	0.04457	0.063559	0.3463	0.2155	-0.27795	0.6502	0.35117	0.85073
Bacteroidales_UCG-001	unknown_genus	OTU1543	0.42075	0.073621	0.22094	0.045905	0.044558	0.011055	0.34977	0.15979	0.10678	0.18778	0.96289	0.021428
unknown_family	unknown_genus	OTU1019	0.41931	0.076248	0.20047	0.070739	0.044508	0.062212	0.37016	0.24681	0.43068	0.67666	0.10774	0.75809
Acholeplasmataceae	Anaeroplasma	OTU1787	0.42062	0.076617	0.20074	0.07078	0.044446	0.062318	0.36214	0.24152	-0.062503	0.62051	-0.013869	0.81315
unknown_family	unknown_genus	OTU1730	0.42285	0.076668	0.2083	0.071412	0.044265	0.063205	0.36884	0.21945	-0.084362	0.70046	-0.5217	1.0855
Oscillospiraceae	unknown_genus	OTU3025	0.42266	0.075779	0.2013	0.070827	0.04419	0.059664	0.36238	0.2313	0.93283	1.1449	0.37835	0.92227
Ruminococcaceae	Ruminococcus	OTU493	0.43219	0.067793	0.20507	0.043678	0.044106	0.0086845	0.37972	0.16815	-0.98964	0.0084853	-0.44912	0.16533
Prevotellaceae	Prevotella	OTU933	0.42034	0.076583	0.19044	0.070043	0.044047	0.060112	0.36129	0.2688	0.078092	0.66592	0.42106	1.6698
Rikenellaceae	Rikenellaceae_RC9_gut_group	OTU1432	0.41674	0.072476	0.19586	0.040477	0.043962	0.012623	0.38464	0.1637	0.50203	0.13446	-0.59449	0.14393
Lachnospiraceae	[Eubacterium]_ruminantium_group	OTU1676	0.42088	0.076563	0.20569	0.070673	0.043938	0.058624	0.36312	0.21295	-0.14438	0.56213	-0.26184	0.82322
Prevotellaceae	Prevotellaceae_UCG-003	OTU1713	0.42155	0.076584	0.20194	0.070987	0.043905	0.060121	0.35455	0.22985	0.14928	0.9614	-0.48866	1.2711
Lachnospiraceae	Lachnospiraceae_NK4A136_group	OTU571	0.42618	0.076681	0.19928	0.070778	0.043882	0.058639	0.35939	0.21568	-0.46818	0.67108	-0.27241	0.92246
Anaerovoracaceae	Mogibacterium	OTU520	0.42131	0.076385	0.20316	0.07078	0.043784	0.063832	0.36542	0.23952	-0.37485	1.401	-0.43081	1.4752
unknown_family	unknown_genus	OTU1944	0.41954	0.076444	0.19771	0.070798	0.043712	0.061945	0.34917	0.25104	0.46114	0.8288	0.15815	0.94606
Lachnospiraceae	unknown_genus	OTU447	0.4207	0.073541	0.20269	0.046156	0.043674	0.013034	0.34999	0.16659	0.29125	0.19687	0.97744	0.039221
Christensenellaceae	Christensenellaceae_R-7_group	OTU102	0.41785	0.076172	0.20141	0.070835	0.043383	0.060578	0.36463	0.24779	0.58229	0.96564	0.31313	0.97851
Lachnospiraceae	Blautia	OTU216	0.42828	0.076324	0.19881	0.069646	0.043242	0.065675	0.37385	0.21771	-0.59078	1.6845	-0.80948	2.8343
Lachnospiraceae	[Eubacterium]_ruminantium_group	OTU1446	0.42078	0.076593	0.19949	0.070595	0.043214	0.063424	0.36502	0.21861	-0.25521	0.79711	0.24106	1.0177
Prevotellaceae	Prevotella	OTU1154	0.4199	0.076628	0.19676	0.070154	0.04315	0.059749	0.35771	0.22263	-0.28296	0.7483	-0.97049	1.7034
Prevotellaceae	Prevotella	OTU1922	0.4238	0.076704	0.2071	0.071267	0.043052	0.059487	0.37012	0.21312	-0.40159	0.63263	-0.34555	0.78332
Prevotellaceae	Prevotellaceae_UCG-001	OTU345	0.42049	0.076671	0.20471	0.070772	0.043042	0.062657	0.35812	0.23492	-0.24914	0.58387	0.40724	0.90712
Prevotellaceae	Prevotella	OTU2250	0.42186	0.073642	0.20816	0.039331	0.043031	0.01352	0.40053	0.15215	0.023084	0.21042	-0.88412	0.085667
Prevotellaceae	Prevotella	OTU1261	0.42079	0.07662	0.18661	0.069954	0.043013	0.061946	0.36972	0.22409	-0.13154	1.3025	0.47623	2.7195
Ruminococcaceae	Ruminococcus	OTU88	0.42017	0.076573	0.20844	0.07102	0.042967	0.064645	0.35327	0.21055	0.15987	0.71591	-0.36401	0.89994
Succinivibrionaceae	Succinimonas	OTU1992	0.43169	0.076292	0.19509	0.070575	0.042966	0.058838	0.34471	0.21636	0.66102	0.8019	0.35059	0.87243
Christensenellaceae	Christensenellaceae_R-7_group	OTU1367	0.4225	0.07661	0.20543	0.071284	0.042959	0.060211	0.34492	0.24493	0.13846	0.58811	-0.17935	0.84468
Anaerovoracaceae	Family_XIII_AD3011_group	OTU552	0.4237	0.069878	0.20096	0.046092	0.042869	0.010779	0.35637	0.16899	-0.67164	0.11586	0.44015	0.17586
Christensenellaceae	Christensenellaceae_R-7_group	OTU1772	0.42217	0.076519	0.19723	0.070684	0.042656	0.063707	0.35363	0.24714	-0.14917	0.66518	0.011419	1.0658
Lachnospiraceae	Lachnospiraceae_NK3A20_group	OTU3350	0.4268	0.076713	0.19796	0.070646	0.042596	0.06008	0.3734	0.21683	-0.46272	0.78455	-0.51322	1.5322
Lachnospiraceae	[Ruminococcus]_gauvreauii_group	OTU1415	0.42213	0.076643	0.20735	0.071034	0.042539	0.056788	0.36612	0.21636	0.14169	1.0857	0.3894	1.6679
UCG-010	unknown_genus	OTU1918	0.42172	0.076527	0.19983	0.070814	0.042506	0.056757	0.3764	0.25679	0.39406	0.72572	0.14691	1.2255
Ruminococcaceae	Ruminococcus	OTU1497	0.42231	0.076498	0.20058	0.070776	0.042486	0.06435	0.35878	0.21399	0.27224	0.63276	0.025625	0.81256
[Clostridium]_methylpentosum_group	unknown_genus	OTU2446	0.42115	0.076398	0.20199	0.070873	0.042361	0.060256	0.35167	0.23762	-0.5457	0.95691	-0.078457	0.96168
Lachnospiraceae	Lachnospiraceae_AC2044_group	OTU1646	0.41894	0.076283	0.20097	0.070763	0.042286	0.058371	0.3587	0.22094	0.59612	1.4473	0.017613	0.91627
Prevotellaceae	Prevotella	OTU1206	0.42222	0.076625	0.19799	0.070759	0.042129	0.061944	0.36078	0.22312	0.083826	0.60632	0.27969	0.84631
Lachnospiraceae	Tyzzerella	OTU554	0.42516	0.076647	0.20861	0.07102	0.042025	0.056988	0.372	0.21981	-0.2489	0.55996	-0.32396	0.85477
F082	unknown_genus	OTU1582	0.41332	0.074403	0.21059	0.064525	0.041987	0.018431	0.35366	0.19214	-0.47051	0.28161	-0.99124	0.20988
Prevotellaceae	Prevotellaceae_UCG-001	OTU2011	0.42265	0.076733	0.2048	0.071114	0.041946	0.063341	0.37451	0.21741	0.17273	0.73076	0.31184	0.86007
Anaerovoracaceae	Family_XIII_AD3011_group	OTU1079	0.42389	0.076761	0.1987	0.070747	0.041851	0.059285	0.35933	0.21918	0.46124	0.71983	0.32021	0.84775
Prevotellaceae	Prevotella	OTU154	0.42001	0.076436	0.19976	0.070723	0.041791	0.062616	0.36852	0.22156	0.43792	0.64992	0.020759	0.82022
Spirochaetaceae	Sediminispirochaeta	OTU570	0.42153	0.076734	0.20361	0.070774	0.04156	0.064524	0.34767	0.32648	0.18092	0.80362	-0.20972	0.92745
Prevotellaceae	Prevotella	OTU407	0.41953	0.076541	0.2003	0.070474	0.041431	0.060535	0.35836	0.22128	-0.20329	0.71364	-0.25742	0.88088
Anaerovoracaceae	Mogibacterium	OTU667	0.42672	0.076225	0.20071	0.070721	0.041237	0.06582	0.36292	0.22674	-0.68236	0.93781	-0.044803	0.75782
Prevotellaceae	Prevotellaceae_UCG-001	OTU245	0.42084	0.076651	0.19903	0.071014	0.04112	0.059261	0.36315	0.21923	0.10624	2.0651	0.095935	1.0115
Prevotellaceae	Prevotellaceae_UCG-001	OTU2678	0.4206	0.076604	0.20156	0.070823	0.040884	0.063283	0.36149	0.22918	0.078795	0.76246	0.30517	1.0496
Lachnospiraceae	Lachnospiraceae_NK4A136_group	OTU350	0.42446	0.076797	0.19906	0.07051	0.040828	0.059244	0.38194	0.24622	-0.017159	0.68163	0.40452	1.1892
Lachnospiraceae	Lachnospiraceae_XPB1014_group	OTU708	0.42899	0.076297	0.2	0.070679	0.040827	0.063173	0.35552	1.568	-0.75616	1.2094	-0.099385	0.92547
Prevotellaceae	Prevotella	OTU44	0.41925	0.076563	0.1997	0.070289	0.040769	0.065144	0.35719	0.55854	-0.28703	1.0621	-0.65109	3.1867
Lachnospiraceae	Syntrophococcus	OTU1396	0.42419	0.076673	0.20162	0.070792	0.040684	0.06354	0.36534	0.22109	0.23835	0.73266	0.31563	1.2638
Anaerovoracaceae	Mogibacterium	OTU1008	0.41948	0.076664	0.19563	0.07006	0.04067	0.060835	0.34903	0.2384	0.12027	0.58116	0.5537	1.1155
Christensenellaceae	Christensenellaceae_R-7_group	OTU1125	0.42118	0.076647	0.20377	0.070746	0.040571	0.060343	0.36221	0.21827	0.025211	0.71541	0.58123	1.367
Prevotellaceae	Prevotella	OTU333	0.41891	0.076121	0.20127	0.063129	0.040565	0.019044	0.36564	0.19201	0.24856	0.56842	-0.80961	0.42667
Rikenellaceae	Rikenellaceae_RC9_gut_group	OTU1512	0.42143	0.076275	0.20055	0.070769	0.040508	0.061508	0.35769	0.29465	0.57354	0.99223	-0.21239	1.0518
Lachnospiraceae	Acetitomaculum	OTU126	0.41854	0.076453	0.20074	0.070744	0.040444	0.056931	0.35918	0.22607	-0.45395	0.76881	-0.077901	0.89667
Prevotellaceae	Prevotella	OTU421	0.42324	0.071137	0.19755	0.040702	0.04041	0.011634	0.36778	0.16637	0.5191	0.13331	-0.58917	0.1461
Lachnospiraceae	Lachnospiraceae_AC2044_group	OTU1533	0.41685	0.071188	0.19857	0.041067	0.040371	0.0088075	0.35244	0.17184	-0.80452	0.079985	-0.8243	0.074473
Lachnospiraceae	[Eubacterium]_ruminantium_group	OTU542	0.43775	0.069582	0.19487	0.043745	0.040281	0.010572	0.3425	0.17623	-0.96079	0.038079	-0.46003	0.19265
Lachnospiraceae	[Eubacterium]_ruminantium_group	OTU1556	0.42186	0.076672	0.20112	0.070849	0.040157	0.061615	0.36413	0.222	-0.044248	0.80824	-0.014233	1.3064
Prevotellaceae	Prevotella	OTU1431	0.41971	0.06916	0.2003	0.044848	0.039987	0.0090605	0.36768	0.17399	0.97159	0.023195	0.19454	0.20899
Fibrobacteraceae	Fibrobacter	OTU1060	0.42054	0.076602	0.19068	0.070517	0.039934	0.057376	0.3759	0.219	0.1594	1.1915	-0.39182	1.3696
Lachnospiraceae	FD2005	OTU1331	0.42074	0.070558	0.19917	0.04076	0.039823	0.0090429	0.35531	0.17212	-0.90073	0.050311	-0.69508	0.1184
[Eubacterium]_coprostanoligenes_group	unknown_genus	OTU77	0.42013	0.076428	0.20081	0.070773	0.039718	0.062082	0.35613	0.31276	-0.38758	0.78292	0.12337	0.79283
Acholeplasmataceae	Anaeroplasma	OTU1083	0.422	0.076617	0.19641	0.070575	0.039663	0.058539	0.37038	0.23674	-0.038635	0.65979	0.17358	0.98895
[Eubacterium]_coprostanoligenes_group	unknown_genus	OTU1501	0.41944	0.07645	0.19214	0.070286	0.039658	0.056738	0.38202	0.22257	-0.33363	0.81281	0.44035	1.1264
Prevotellaceae	Prevotella	OTU773	0.42098	0.076596	0.20363	0.070815	0.039595	0.061317	0.36318	0.22457	0.090524	0.62221	0.32065	1.0383
Rikenellaceae	Rikenellaceae_RC9_gut_group	OTU2028	0.42075	0.076589	0.20208	0.07091	0.039594	0.062031	0.36462	0.21984	0.099168	0.54965	0.18131	0.78619
Lachnospiraceae	Acetitomaculum	OTU1121	0.4249	0.074085	0.2075	0.046115	0.039518	0.010896	0.378	0.16201	0.28117	0.18761	0.9868	0.018815
Christensenellaceae	Christensenellaceae_R-7_group	OTU991	0.42545	0.076307	0.20104	0.070791	0.039475	0.058141	0.3593	0.21864	-0.87549	1.0774	-0.090243	1.0904
F082	unknown_genus	OTU1055	0.4218	0.07657	0.21023	0.070221	0.039336	0.058251	0.36322	0.21437	-0.27581	0.67184	-0.88893	1.3472
Prevotellaceae	Prevotella	OTU1279	0.42222	0.072543	0.21097	0.040672	0.039245	0.0084556	0.36531	0.16565	-0.60975	0.1285	-0.95359	0.024437
Muribaculaceae	unknown_genus	OTU1862	0.41923	0.076579	0.20358	0.070694	0.03917	0.062477	0.36537	0.21755	-0.09664	0.5856	-0.47696	0.9826
Lachnospiraceae	Roseburia	OTU809	0.42058	0.076546	0.20239	0.070632	0.039116	0.060581	0.35844	0.25152	0.073401	0.61791	-0.35752	1.092
[Eubacterium]_coprostanoligenes_group	unknown_genus	OTU1724	0.42316	0.076416	0.19393	0.0703	0.039108	0.062596	0.3766	0.26902	-0.34659	0.80673	0.45639	1.2373
Lachnospiraceae	[Ruminococcus]_torques_group	OTU1936	0.42049	0.076628	0.19853	0.070698	0.039076	0.058758	0.35879	0.2198	0.43867	0.67989	0.45585	1.1421
Lachnospiraceae	Lachnospiraceae_NK3A20_group	OTU1175	0.41572	0.076576	0.18517	0.069787	0.039043	0.060355	0.34399	0.22547	-0.29019	0.81026	-0.5075	1.3186
Pasteurellaceae	Bibersteinia	OTU2996	0.42143	0.076645	0.20669	0.071054	0.03902	0.060604	0.36712	0.21288	-0.15863	0.57395	-0.45529	0.8817
Christensenellaceae	Christensenellaceae_R-7_group	OTU1590	0.42083	0.070497	0.19992	0.045731	0.038729	0.010035	0.36538	0.16903	-0.72803	0.10601	0.35278	0.19375
Prevotellaceae	Prevotella	OTU2288	0.41839	0.076522	0.21023	0.071253	0.038728	0.062291	0.35374	0.20824	-0.42031	0.69331	0.57335	1.0111
Spirochaetaceae	Treponema	OTU811	0.41389	0.076498	0.20176	0.0704	0.038618	0.062818	0.345	0.21762	-0.34929	0.76784	-0.68867	1.3457
Clostridiaceae	unknown_genus	OTU1610	0.42061	0.076607	0.20151	0.070537	0.038579	0.060617	0.36164	0.21862	-0.010558	0.68863	-0.50086	1.4951
Fibrobacteraceae	Fibrobacter	OTU2627	0.42155	0.072348	0.19532	0.039829	0.03854	0.011126	0.37332	0.16312	0.47715	0.13973	-0.62328	0.139
F082	unknown_genus	OTU1013	0.42044	0.073269	0.22013	0.046284	0.03848	0.010198	0.36982	0.15983	-0.22841	0.18772	0.80966	0.08209
Prevotellaceae	Prevotella	OTU885	0.4205	0.076624	0.2105	0.071499	0.038476	0.067464	0.35101	0.21227	0.082624	0.53135	0.58732	1.1915
Ruminococcaceae	CAG-352	OTU452	0.42119	0.07657	0.20416	0.070707	0.038465	0.061911	0.35452	0.2156	0.44815	1.5363	-0.32705	1.1193
unknown_family	unknown_genus	OTU1483	0.41172	0.076528	0.19855	0.070795	0.038388	0.065279	0.34975	0.22651	-0.65838	1.0203	-0.01631	0.98186
Prevotellaceae	Prevotella	OTU982	0.42062	0.076618	0.20924	0.070242	0.03838	0.059508	0.34985	0.21481	0.022283	0.66065	-0.75804	1.3118
Endomicrobiaceae	Endomicrobium	OTU1669	0.41966	0.076627	0.19406	0.070036	0.038337	0.06136	0.35641	0.21545	-0.35693	0.69041	-0.75947	1.6618
Prevotellaceae	Prevotella	OTU1437	0.42273	0.075898	0.20009	0.070771	0.038325	0.056592	0.35693	0.21688	-0.77168	1.1098	0.28889	1.2585
Prevotellaceae	Prevotella	OTU1235	0.42473	0.076532	0.20248	0.070737	0.038253	0.061508	0.36906	0.43208	-0.30449	1.1323	-0.34333	1.6928
Christensenellaceae	Christensenellaceae_R-7_group	OTU1109	0.42049	0.073289	0.19531	0.03902	0.038182	0.010893	0.35779	0.16343	-0.24606	0.19476	-0.96805	0.041949
Ruminococcaceae	Ruminococcus	OTU1627	0.42522	0.076838	0.1959	0.070174	0.038124	0.058552	0.34598	0.25763	0.42492	0.60566	-0.44386	0.98616
Prevotellaceae	Prevotellaceae_UCG-003	OTU2461	0.42156	0.0764	0.19834	0.070286	0.038118	0.062095	0.37074	0.23269	-0.59865	0.9914	0.35523	0.9928
Ruminococcaceae	Ruminococcus	OTU832	0.42353	0.07646	0.20659	0.071189	0.038042	0.060666	0.3822	0.21403	0.6272	0.80236	0.39126	0.93009
F082	unknown_genus	OTU1148	0.41963	0.076674	0.20097	0.07086	0.038007	0.061684	0.35789	0.26865	0.35301	3.584	0.53989	3.6709
UCG-010	unknown_genus	OTU1426	0.42701	0.076683	0.20213	0.070812	0.037794	0.060904	0.37226	0.21411	0.5499	0.89827	0.75973	1.4749
Prevotellaceae	Prevotellaceae_UCG-001	OTU2036	0.42289	0.076505	0.19905	0.070512	0.037758	0.058879	0.36394	0.231	-0.10654	0.90597	-0.31472	1.4219
Prevotellaceae	Prevotella	OTU222	0.42047	0.076602	0.19948	0.070765	0.037658	0.060586	0.36067	0.21573	-0.048361	0.94426	0.1933	1.3049
Rikenellaceae	Rikenellaceae_RC9_gut_group	OTU131	0.41941	0.073221	0.20708	0.04526	0.037599	0.010856	0.3604	0.1686	-0.27901	0.19952	0.77935	0.11213
Fibrobacteraceae	Fibrobacter	OTU592	0.42312	0.072198	0.20705	0.04548	0.037594	0.010706	0.37059	0.16423	0.441	0.171	0.9798	0.02831
Lachnospiraceae	Lachnospiraceae_NK3A20_group	OTU1520	0.42007	0.07661	0.20044	0.070632	0.037424	0.064298	0.35717	0.24465	-0.04806	0.86875	-0.21652	0.93889
Prevotellaceae	Prevotella	OTU1042	0.41252	0.071578	0.20065	0.041154	0.037416	0.011203	0.37784	0.16804	0.60959	0.1254	-0.48069	0.17591
Muribaculaceae	unknown_genus	OTU1402	0.41582	0.070118	0.20062	0.043365	0.037401	0.0095064	0.38063	0.1677	0.83291	0.35799	-0.17215	0.48124
Selenomonadaceae	Selenomonas	OTU1027	0.4207	0.076593	0.20652	0.070657	0.03739	0.060225	0.36101	0.21819	-0.089333	0.61149	-0.57519	1.153
Hungateiclostridiaceae	Saccharofermentans	OTU492	0.42052	0.076622	0.20197	0.07074	0.037329	0.058426	0.35863	0.22039	-0.0011413	0.54749	0.14393	0.81913
Ruminococcaceae	CAG-352	OTU697	0.42217	0.070426	0.19995	0.045077	0.037265	0.0088703	0.35916	0.17524	0.97756	0.019493	0.4486	0.1826
Prevotellaceae	Prevotella	OTU108	0.42037	0.07664	0.19808	0.070773	0.037088	0.059528	0.36125	0.22148	-0.12198	0.62076	0.061102	1.0076
Prevotellaceae	Prevotella	OTU152	0.42072	0.076513	0.19957	0.070738	0.036978	0.06186	0.36633	0.21422	-0.2936	0.81985	-0.064493	0.82708
Anaerovoracaceae	Family_XIII_AD3011_group	OTU1266	0.43991	0.070841	0.20124	0.046479	0.036889	0.0091692	0.33975	0.17505	-0.81311	0.079344	0.25678	0.20538
Prevotellaceae	Prevotella	OTU559	0.42806	0.07668	0.20173	0.070775	0.036864	0.058745	0.37091	0.21703	0.60677	0.99893	0.36799	1.0013
Prevotellaceae	Prevotella	OTU127	0.41749	0.076383	0.19977	0.070667	0.036643	0.063815	0.35807	0.21851	-0.43007	0.7536	-0.26252	1.5301
Rikenellaceae	Rikenellaceae_RC9_gut_group	OTU2119	0.42022	0.076614	0.20078	0.070756	0.036593	0.062024	0.36045	0.23238	-0.1132	0.58903	-0.2298	0.97573
Ruminococcaceae	Ruminococcus	OTU212	0.42148	0.076599	0.19528	0.070402	0.036584	0.059578	0.37064	0.28332	0.04071	0.81992	-0.41788	1.3352
Lachnospiraceae	Moryella	OTU1665	0.43442	0.068158	0.19344	0.043299	0.036509	0.0080341	0.34489	0.17403	-0.98549	0.012978	-0.28248	0.19756
Christensenellaceae	Christensenellaceae_R-7_group	OTU406	0.41959	0.076597	0.202	0.070812	0.036492	0.06227	0.35627	0.22407	-0.051951	0.56801	-0.7036	1.2837
Lachnospiraceae	Lachnospiraceae_UCG-008	OTU1173	0.41917	0.073032	0.20694	0.046713	0.036428	0.010726	0.36101	0.16799	-0.44127	0.24141	0.66258	0.14314
Lachnospiraceae	Lachnospiraceae_AC2044_group	OTU1343	0.42169	0.07653	0.19942	0.070644	0.036427	0.059839	0.36415	0.23217	0.36419	0.70726	-0.21433	1.0319
Rikenellaceae	Rikenellaceae_RC9_gut_group	OTU2155	0.42003	0.076635	0.20028	0.070629	0.03628	0.057669	0.371	0.81592	0.16626	0.77156	0.92548	1.642
Prevotellaceae	Prevotella	OTU1674	0.41402	0.06998	0.20347	0.041497	0.036239	0.0098169	0.35789	0.16819	-0.62634	0.14621	-0.91617	0.060354
Ruminococcaceae	Ruminococcus	OTU198	0.42676	0.076574	0.19886	0.070556	0.036209	0.06377	0.35838	0.2138	-0.57337	0.97051	0.31951	1.0198
Prevotellaceae	Prevotella	OTU41	0.41946	0.076583	0.1986	0.070191	0.036157	0.057486	0.35569	0.21698	0.03013	0.7558	0.51305	1.032
F082	unknown_genus	OTU917	0.42658	0.072839	0.20171	0.040059	0.036114	0.010484	0.33378	0.1646	0.33189	0.16341	-0.76316	0.098567
Oscillospiraceae	NK4A214_group	OTU945	0.41902	0.075788	0.19451	0.061894	0.036031	0.016474	0.35346	0.20071	0.34172	0.308	0.99711	0.22617
Oscillospiraceae	NK4A214_group	OTU7	0.41897	0.076569	0.19373	0.07018	0.035925	0.059928	0.38091	0.2544	-0.04938	0.52354	0.46752	1.0726
Prevotellaceae	Prevotella	OTU1399	0.42027	0.076658	0.19624	0.069901	0.035917	0.060782	0.34676	0.22169	0.084813	0.5615	0.64932	1.1786
Christensenellaceae	Christensenellaceae_R-7_group	OTU1606	0.422	0.076675	0.20084	0.070786	0.035882	0.063036	0.35902	0.23963	-0.21615	0.80031	0.0017365	0.82157
Muribaculaceae	unknown_genus	OTU252	0.4202	0.076518	0.20066	0.070789	0.035807	0.060586	0.36789	0.23976	0.47489	0.68387	0.32445	0.73056
Christensenellaceae	Christensenellaceae_R-7_group	OTU1021	0.42372	0.072203	0.20975	0.046795	0.03579	0.0085407	0.37142	0.16756	0.80665	0.071831	0.8389	0.072862
Lachnospiraceae	Lachnospiraceae_FCS020_group	OTU1100	0.41706	0.076446	0.19706	0.070434	0.035748	0.05885	0.35341	0.23212	0.3748	0.87065	0.26796	1.048
Christensenellaceae	Christensenellaceae_R-7_group	OTU924	0.42191	0.076707	0.20212	0.070866	0.035682	0.062807	0.36265	0.2174	-0.34569	0.7064	-0.58998	1.2174
Prevotellaceae	Prevotella	OTU358	0.42055	0.076594	0.20299	0.070269	0.035611	0.064606	0.35389	0.21572	-0.20701	0.93178	-0.73919	1.198
Prevotellaceae	Prevotella	OTU1644	0.42121	0.076558	0.20118	0.070779	0.035608	0.063368	0.364	0.27624	0.066612	0.52401	0.11747	0.85387
Prevotellaceae	Prevotella	OTU1953	0.42493	0.076671	0.19655	0.070439	0.03559	0.061617	0.36777	0.22275	0.78218	0.93612	-0.28831	1.1294
Prevotellaceae	Prevotella	OTU25	0.42009	0.013459	1	0	0.035495	0.0018946	0.35989	0.013292	-0.032911	0.015268	-0.0031031	0.015318
F082	unknown_genus	OTU2380	0.42402	0.070943	0.20018	0.045549	0.035428	0.010253	0.36657	0.16915	0.74082	0.12219	0.86079	0.10971
Prevotellaceae	Prevotella	OTU776	0.42319	0.076728	0.20097	0.070785	0.035415	0.056019	0.36221	0.22226	-0.19901	0.56346	0.053915	0.96206
UCG-010	unknown_genus	OTU969	0.41668	0.076689	0.20493	0.070684	0.035311	0.056557	0.37735	0.21566	0.13931	0.56769	-0.74942	1.0513
Prevotellaceae	Prevotellaceae_UCG-003	OTU1106	0.42103	0.076725	0.19583	0.070229	0.035212	0.057108	0.38902	0.21855	-0.078885	0.67495	0.65537	1.2781
Ruminococcaceae	Ruminococcus	OTU1824	0.41751	0.072985	0.2123	0.047168	0.035169	0.010165	0.36925	0.1635	-0.13679	0.20501	0.8533	0.078712
Ruminococcaceae	Ruminococcus	OTU690	0.42057	0.073821	0.20715	0.04671	0.035136	0.010749	0.35859	0.1688	-0.17683	0.21437	0.83628	0.094616
Lachnospiraceae	[Ruminococcus]_gauvreauii_group	OTU519	0.42043	0.073395	0.19508	0.044513	0.035107	0.010379	0.37237	0.16461	0.022908	0.21102	0.91971	0.059378
Prevotellaceae	Prevotella	OTU819	0.42253	0.076723	0.2023	0.071036	0.035072	0.057678	0.36601	0.21931	-0.12258	0.55777	-0.099618	1.0414
Prevotellaceae	Prevotella	OTU253	0.42078	0.076606	0.2003	0.070759	0.035049	0.061395	0.36235	0.2175	-0.021025	0.70535	-0.16114	0.84796
Lachnospiraceae	Lachnospiraceae_NK3A20_group	OTU1347	0.42375	0.07014	0.20283	0.045885	0.035032	0.0087769	0.34431	0.17215	-0.78355	0.087429	0.29769	0.19729
Prevotellaceae	unknown_genus	OTU1641	0.41875	0.076542	0.19528	0.070669	0.035011	0.05543	0.35772	0.21703	-0.48816	1.8835	-0.42412	2.2253
Lachnospiraceae	Lachnospiraceae_NK3A20_group	OTU1233	0.42028	0.070314	0.20233	0.045578	0.035003	0.0086186	0.32895	0.17759	-0.84499	0.068064	0.21106	0.20663
p-251-o5	unknown_genus	OTU1662	0.41257	0.076118	0.19773	0.070485	0.035	0.060707	0.34864	0.23116	-0.86003	1.1675	-0.41418	1.1062
Lachnospiraceae	Butyrivibrio	OTU716	0.42081	0.076591	0.20616	0.070724	0.034904	0.060759	0.36274	0.2322	-0.050979	0.57735	-0.82112	1.1171
Christensenellaceae	Christensenellaceae_R-7_group	OTU633	0.41919	0.076522	0.19823	0.070633	0.034898	0.061008	0.35846	0.22214	-0.3796	1.3213	-0.47068	1.1247
Christensenellaceae	Christensenellaceae_R-7_group	OTU1158	0.4202	0.07664	0.19343	0.070011	0.034819	0.062669	0.37603	0.69001	0.041866	0.59229	-0.77262	1.7677
Prevotellaceae	Prevotellaceae_UCG-001	OTU1698	0.4205	0.076681	0.19866	0.070582	0.034735	0.059039	0.35902	0.21687	0.081881	0.81412	-0.098812	1.5921
Lachnospiraceae	Lachnospiraceae_NK3A20_group	OTU605	0.41261	0.070476	0.2221	0.04649	0.034727	0.0085234	0.3189	0.167	-0.57945	0.13005	0.57819	0.13544
Christensenellaceae	Christensenellaceae_R-7_group	OTU184	0.42352	0.076511	0.1945	0.048242	0.034655	0.027606	0.35648	0.20071	0.40832	0.64982	-0.70669	0.63436
p-251-o5	unknown_genus	OTU846	0.42067	0.076695	0.20921	0.071279	0.034652	0.06029	0.35712	0.20963	0.37578	0.72365	0.67177	0.87787
UCG-010	unknown_genus	OTU1773	0.42071	0.076528	0.19822	0.070008	0.034624	0.059385	0.36552	0.21515	-0.27588	0.56962	-0.82518	1.2674
Acholeplasmataceae	Anaeroplasma	OTU323	0.42159	0.076555	0.2009	0.070779	0.034616	0.059264	0.36481	0.22166	0.23033	0.65264	0.10955	0.97293
UCG-010	unknown_genus	OTU1687	0.42212	0.076545	0.20094	0.070765	0.034538	0.063104	0.36335	0.22192	-0.47845	0.75619	-0.31067	1.2291
F082	unknown_genus	OTU2248	0.41984	0.076335	0.19977	0.070656	0.034531	0.059754	0.36638	0.21719	-0.4183	0.68298	0.045472	0.94431
Lachnospiraceae	multi_affiliation	OTU1445	0.42217	0.068513	0.20067	0.044898	0.034454	0.0088614	0.36558	0.17085	-0.94859	0.045681	-0.13791	0.22308
Prevotellaceae	Prevotella	OTU1314	0.42073	0.076496	0.20592	0.070962	0.034417	0.058457	0.36394	0.21882	0.39724	1.1076	0.56758	1.0139
Succinivibrionaceae	Succinivibrionaceae_UCG-002	OTU161	0.41837	0.076653	0.20287	0.07072	0.034314	0.063434	0.34934	0.21458	0.043587	0.59351	-0.56145	1.1909
Lachnospiraceae	Lachnospiraceae_NK3A20_group	OTU362	0.43071	0.075994	0.19948	0.070699	0.034267	0.061784	0.3478	0.21556	-0.5793	0.75311	0.069213	0.94792
Prevotellaceae	Prevotellaceae_NK3B31_group	OTU1468	0.42174	0.076569	0.2014	0.070823	0.034116	0.060267	0.3641	0.23726	-0.27963	0.66434	-0.25102	0.89588
Ruminococcaceae	Ruminococcus	OTU277	0.41735	0.071049	0.20656	0.04599	0.034081	0.0086144	0.36579	0.17114	0.80959	0.078208	0.82614	0.082445
Rikenellaceae	Rikenellaceae_RC9_gut_group	OTU829	0.42105	0.076638	0.20057	0.070747	0.033984	0.061499	0.3623	0.2625	-0.10988	0.57601	-0.03932	0.87841
Prevotellaceae	Prevotellaceae_UCG-001	OTU927	0.41449	0.076104	0.19561	0.070863	0.03386	0.056105	0.35233	0.21762	-0.82055	1.0111	-0.74869	1.2354
Prevotellaceae	Prevotella	OTU679	0.42225	0.076549	0.19899	0.070735	0.033785	0.064349	0.36983	0.21596	-0.47433	0.70904	-0.16571	0.88907
[Eubacterium]_coprostanoligenes_group	unknown_genus	OTU1625	0.43248	0.076422	0.20222	0.070995	0.033728	0.060823	0.38513	0.21389	-0.78986	0.95115	-0.13986	0.77411
Anaerovoracaceae	Mogibacterium	OTU1963	0.42061	0.068757	0.19584	0.042262	0.033714	0.0076892	0.34546	0.17595	-0.9863	0.01347	-0.36541	0.19011
Prevotellaceae	Prevotella	OTU195	0.41932	0.073208	0.2121	0.04639	0.033706	0.0091203	0.36237	0.16409	-0.1425	0.1961	0.86149	0.065401
Lachnospiraceae	Blautia	OTU1243	0.42143	0.076694	0.20369	0.070992	0.03367	0.063385	0.35274	0.26519	0.17865	0.53528	-0.35247	1.2113
[Eubacterium]_coprostanoligenes_group	unknown_genus	OTU1567	0.42117	0.0734	0.21897	0.047148	0.033659	0.0083416	0.32941	0.16206	-0.080115	0.18558	0.91091	0.039609
Christensenellaceae	Christensenellaceae_R-7_group	OTU843	0.42184	0.076667	0.1996	0.070507	0.033539	0.064592	0.35896	0.21584	-0.12121	0.65949	0.35341	0.88659
Muribaculaceae	unknown_genus	OTU693	0.42007	0.076634	0.19872	0.070559	0.033492	0.058373	0.35916	0.21632	-0.10432	0.89876	-0.26327	0.93676
Prevotellaceae	Prevotella	OTU587	0.42313	0.076619	0.20589	0.070909	0.033285	0.060916	0.36938	0.21461	-0.32255	0.85401	-0.59059	1.1899
Atopobiaceae	Olsenella	OTU551	0.42362	0.076425	0.20601	0.070987	0.033265	0.056694	0.37096	0.217	0.66994	0.99184	0.84403	1.3909
Lachnospiraceae	Acetitomaculum	OTU2007	0.42636	0.071152	0.19783	0.044785	0.033204	0.010186	0.38061	0.17026	-0.69263	0.14287	0.36018	0.22215
Acholeplasmataceae	Anaeroplasma	OTU841	0.42419	0.076068	0.20276	0.070874	0.033026	0.059636	0.34525	0.21452	0.83547	1.0238	-0.21261	0.92347
Ruminococcaceae	Ruminococcus	OTU761	0.42402	0.068953	0.20092	0.045606	0.032977	0.0071091	0.36368	0.17438	0.97363	0.01739	0.17571	0.2045
Spirochaetaceae	Treponema	OTU1057	0.426	0.076655	0.19961	0.070745	0.032896	0.061618	0.35965	0.21398	-0.46597	0.82712	-0.32831	0.91355
Oscillospiraceae	NK4A214_group	OTU911	0.42409	0.076781	0.2039	0.07061	0.032891	0.062019	0.3752	0.22386	0.10287	0.59467	0.42953	0.86232
Ruminococcaceae	Ruminococcus	OTU591	0.41437	0.070926	0.20013	0.046225	0.032823	0.0099527	0.35204	0.17345	0.76331	0.12143	0.82953	0.10885
unknown_family	unknown_genus	OTU1406	0.42345	0.076677	0.18915	0.06995	0.032737	0.056173	0.3697	0.21806	-0.21753	0.57506	0.7368	1.3423
F082	unknown_genus	OTU1703	0.41785	0.073194	0.21051	0.047012	0.032551	0.0094286	0.37476	0.15951	0.020409	0.20454	0.91895	0.054493
Muribaculaceae	unknown_genus	OTU1452	0.40638	0.075673	0.1989	0.070735	0.032507	0.056414	0.34512	0.22218	-0.90125	1.3021	-0.019413	0.87766
Selenomonadaceae	Selenomonas	OTU808	0.42488	0.072557	0.20743	0.041042	0.032479	0.0093956	0.34284	0.16713	0.58471	0.12479	-0.54398	0.1552
Lachnospiraceae	Lachnospiraceae_XPB1014_group	OTU1221	0.41604	0.072677	0.20886	0.045234	0.032402	0.0093918	0.33961	0.16492	0.39857	0.17866	0.97848	0.031486
Prevotellaceae	Prevotellaceae_UCG-003	OTU597	0.417	0.076438	0.19789	0.070712	0.032356	0.060683	0.35605	0.22402	-0.47537	0.7457	-0.4477	0.958
Prevotellaceae	Prevotella	OTU3319	0.43195	0.0695	0.20288	0.04276	0.032283	0.0068279	0.3725	0.16929	-0.95603	0.025282	-0.59421	0.13895
Christensenellaceae	Christensenellaceae_R-7_group	OTU503	0.42078	0.076595	0.20418	0.070956	0.032077	0.062672	0.35615	0.22591	-0.071572	0.58312	-0.51568	1.0856
Lachnospiraceae	Syntrophococcus	OTU1739	0.42404	0.076523	0.21484	0.071826	0.032062	0.059397	0.37404	0.21388	-0.3975	0.93455	-0.6511	1.5406
Ruminococcaceae	Ruminococcus	OTU657	0.42029	0.073784	0.21583	0.04091	0.031938	0.0089146	0.35128	0.16605	-0.17171	0.20043	-0.9689	0.033738
Lachnospiraceae	Lachnospiraceae_NK3A20_group	OTU1528	0.42128	0.076565	0.20582	0.071303	0.031933	0.057143	0.36645	0.2157	-0.31571	0.74473	-0.35226	0.95649
Lachnospiraceae	Marvinbryantia	OTU1785	0.41606	0.076364	0.20137	0.070763	0.031911	0.059993	0.36676	0.24112	0.51843	0.76035	0.15116	1.0072
Spirochaetaceae	Treponema	OTU490	0.41934	0.07127	0.20637	0.042949	0.03185	0.0096421	0.34055	0.1708	0.66371	0.12456	-0.44597	0.18669
Prevotellaceae	Prevotella	OTU14	0.42278	0.076271	0.20073	0.070824	0.031834	0.065191	0.36171	0.28885	0.52113	0.99771	0.072601	1.1929
Prevotellaceae	Prevotella	OTU63	0.4239	0.069957	0.20021	0.042759	0.031715	0.0094979	0.35443	0.17368	0.75228	0.10582	-0.31842	0.21075
[Eubacterium]_coprostanoligenes_group	unknown_genus	OTU1684	0.42862	0.069534	0.20105	0.045088	0.031694	0.008468	0.34718	0.1724	-0.9521	0.040828	-0.16149	0.22408
Ruminococcaceae	Ruminococcus	OTU2593	0.41883	0.076483	0.20422	0.07085	0.031603	0.063806	0.36101	0.22167	-0.49771	0.98192	-0.47711	1.0402
Lachnospiraceae	[Eubacterium]_hallii_group	OTU712	0.42837	0.070955	0.20056	0.045285	0.031472	0.0087778	0.36341	0.17501	0.92799	0.058689	0.07129	0.23797
Prevotellaceae	Prevotella	OTU1681	0.41836	0.072586	0.20029	0.0466	0.03145	0.0093842	0.36937	0.16925	-0.26452	0.21203	0.78116	0.16267
Sutterellaceae	Sutterella	OTU369	0.422	0.076296	0.20074	0.070679	0.031417	0.066283	0.36315	0.22287	0.34988	0.63078	0.097271	0.87236
Prevotellaceae	Prevotella	OTU1836	0.4089	0.076475	0.20059	0.070647	0.0314	0.062058	0.35792	0.27797	-0.65307	2.0873	-0.27684	1.5153
Rikenellaceae	Rikenellaceae_RC9_gut_group	OTU1634	0.42169	0.076667	0.2016	0.070887	0.031378	0.060562	0.36998	0.22407	0.51843	2.0167	0.087437	2.042
Prevotellaceae	Prevotella	OTU2315	0.42024	0.076773	0.18823	0.069889	0.031126	0.05449	0.33881	0.2216	0.11093	0.84206	0.74119	2.0766
Lachnospiraceae	[Eubacterium]_ventriosum_group	OTU116	0.41493	0.068865	0.19688	0.042166	0.030969	0.0074004	0.35184	0.17316	-0.94916	0.033388	-0.56106	0.15671
Prevotellaceae	Prevotellaceae_UCG-001	OTU853	0.42611	0.071709	0.20509	0.042783	0.030958	0.0084825	0.35576	0.16687	0.65996	0.10399	-0.4549	0.16796
Ruminococcaceae	Ruminococcus	OTU668	0.41993	0.076516	0.19727	0.070394	0.030955	0.059874	0.35689	0.23267	0.54914	0.93634	0.47568	1.0556
Prevotellaceae	Prevotella	OTU722	0.42012	0.07277	0.2036	0.040256	0.030774	0.0088162	0.3614	0.16258	0.25391	0.17212	-0.79938	0.085376
unknown_family	unknown_genus	OTU960	0.42006	0.076233	0.20549	0.071363	0.030744	0.064502	0.32874	0.22625	0.66552	0.88615	-0.19391	0.80038
Christensenellaceae	Christensenellaceae_R-7_group	OTU1001	0.42557	0.076697	0.20914	0.071106	0.030687	0.059059	0.37592	0.23527	0.12459	0.71041	0.85599	2.1154
Acholeplasmataceae	Anaeroplasma	OTU341	0.42201	0.076112	0.19665	0.070452	0.03053	0.060679	0.34999	0.36235	0.88481	1.198	0.36076	1.0968
UCG-010	unknown_genus	OTU1202	0.42074	0.076611	0.19863	0.070293	0.030483	0.063165	0.36633	0.21746	-0.17321	0.53005	0.35638	0.94529
Lachnospiraceae	Lachnospiraceae_ND3007_group	OTU1744	0.41887	0.076084	0.19376	0.04978	0.030454	0.030427	0.35384	0.20153	-0.66294	0.87785	-0.93476	0.78895
Lachnospiraceae	Marvinbryantia	OTU1509	0.42028	0.06979	0.20045	0.044588	0.030381	0.0069284	0.3629	0.17387	-0.98065	0.015802	-0.24221	0.20309
Prevotellaceae	Prevotella	OTU2013	0.42109	0.076651	0.20031	0.070702	0.030347	0.062527	0.36363	0.21486	0.22949	0.77326	0.032676	1.0269
Fibrobacteraceae	Fibrobacter	OTU1967	0.42061	0.076637	0.20666	0.07121	0.030326	0.060441	0.35231	0.22277	-0.14312	0.5378	0.13676	0.84373
Prevotellaceae	Prevotella	OTU1875	0.42255	0.076669	0.2004	0.07076	0.030324	0.058574	0.36664	0.21606	-0.17408	0.64521	-0.03711	1.4669
Lachnospiraceae	Acetitomaculum	OTU1385	0.42011	0.070068	0.20315	0.044962	0.03032	0.0082951	0.34066	0.17333	-0.84352	0.080279	0.17473	0.22152
Christensenellaceae	Christensenellaceae_R-7_group	OTU731	0.42094	0.07095	0.19822	0.045825	0.03032	0.0083049	0.36348	0.17004	-0.58953	0.14545	0.5242	0.16816
Prevotellaceae	Prevotella	OTU825	0.42329	0.076643	0.20839	0.070957	0.030293	0.059445	0.33726	0.24815	-0.22429	2.1632	0.69422	4.8241
Endomicrobiaceae	Endomicrobium	OTU1136	0.41915	0.076518	0.19188	0.069957	0.030282	0.057772	0.35617	0.23866	-0.39678	0.66787	-0.83963	2.3434
Lachnospiraceae	Lachnospiraceae_AC2044_group	OTU425	0.42217	0.076679	0.19279	0.07051	0.030257	0.060467	0.37583	0.23039	0.18205	1.1064	0.5707	2.036
Lachnospiraceae	unknown_genus	OTU595	0.41872	0.070965	0.20595	0.042955	0.030227	0.0078581	0.34318	0.17022	0.79167	0.074296	-0.28329	0.19341
Prevotellaceae	Prevotella	OTU1473	0.42345	0.074027	0.19886	0.049817	0.030202	0.015981	0.34447	0.19563	0.97452	0.44654	0.12603	0.65177
unknown_family	unknown_genus	OTU2733	0.41691	0.076455	0.19158	0.069512	0.030165	0.060836	0.34897	0.22273	0.30974	0.72445	0.93808	1.8797
Ruminococcaceae	Ruminococcus	OTU383	0.41696	0.070768	0.19957	0.043515	0.03015	0.0070425	0.37342	0.17188	-0.94571	0.030471	-0.08399	0.21148
Fibrobacteraceae	Fibrobacter	OTU861	0.4245	0.071908	0.19753	0.040415	0.030139	0.0093161	0.3711	0.1686	0.62194	0.1321	-0.46792	0.18638
Lachnospiraceae	Blautia	OTU1598	0.42399	0.071993	0.19915	0.044722	0.030121	0.0090299	0.36292	0.1681	-0.56267	0.1589	0.53734	0.17821
Christensenellaceae	Christensenellaceae_R-7_group	OTU2175	0.42187	0.076527	0.20194	0.070667	0.030032	0.057669	0.36446	0.21783	0.37389	0.65344	0.33611	0.853
Ruminococcaceae	CAG-352	OTU724	0.42123	0.076594	0.20326	0.071096	0.02991	0.05857	0.36512	0.21933	-0.13891	0.86029	-0.13585	0.80424
Prevotellaceae	Prevotella	OTU978	0.42218	0.076666	0.19382	0.070137	0.029903	0.058698	0.36507	0.21577	0.096657	0.60198	-0.47722	1.2541
Muribaculaceae	unknown_genus	OTU2791	0.42075	0.076602	0.20254	0.070814	0.029885	0.06278	0.35151	0.21678	-0.19884	0.60732	-0.51233	1.1594
Bacteroidales_BS11_gut_group	unknown_genus	OTU1348	0.41981	0.076691	0.21557	0.072207	0.029869	0.057806	0.3581	0.2471	-0.025211	0.57102	0.45766	0.83792
Prevotellaceae	Prevotella	OTU463	0.4222	0.07381	0.18598	0.038342	0.029797	0.0097787	0.36956	0.16672	0.2019	0.20264	-0.81119	0.10823
Christensenellaceae	Christensenellaceae_R-7_group	OTU1123	0.41658	0.070414	0.20882	0.041415	0.029788	0.0072247	0.3696	0.1682	-0.70207	0.1167	-0.9018	0.053967
Christensenellaceae	Christensenellaceae_R-7_group	OTU1222	0.42509	0.076722	0.20251	0.07081	0.029717	0.059254	0.36763	0.21758	0.34454	0.59705	0.30787	0.95003
F082	unknown_genus	OTU1682	0.40924	0.069557	0.20212	0.044171	0.029708	0.0071112	0.34494	0.17476	0.89838	0.044053	-0.0809	0.20937
Prevotellaceae	Prevotellaceae_UCG-004	OTU164	0.42365	0.073372	0.20342	0.040147	0.029666	0.010638	0.34192	0.16594	0.29356	0.21254	-0.7447	0.14871
Prevotellaceae	Prevotella	OTU1023	0.41874	0.076047	0.19254	0.050877	0.029642	0.026507	0.38899	0.20249	-0.64688	0.6269	0.44916	0.84523
Ruminococcaceae	Ruminococcus	OTU430	0.42097	0.076608	0.20187	0.070887	0.029518	0.059539	0.3572	0.24755	0.14695	0.55684	-0.060105	1.0273
Christensenellaceae	Christensenellaceae_R-7_group	OTU1861	0.42069	0.076598	0.20117	0.070718	0.02946	0.061839	0.36226	0.22733	-0.52277	0.84566	0.21491	0.98563
Prevotellaceae	Prevotellaceae_UCG-001	OTU845	0.41519	0.076155	0.19517	0.070547	0.029416	0.05677	0.35413	0.21709	0.58393	0.95307	0.68686	1.6808
unknown_family	unknown_genus	OTU1877	0.41862	0.076634	0.2041	0.070818	0.029405	0.057232	0.35938	0.22511	0.40187	0.88345	0.28973	1.1204
Prevotellaceae	Prevotella	OTU1130	0.42005	0.076606	0.19886	0.070684	0.029372	0.060639	0.35805	0.21816	0.34772	0.71923	0.62733	1.187
Lachnospiraceae	Roseburia	OTU1972	0.42004	0.070297	0.20169	0.04328	0.029355	0.0070825	0.35321	0.17154	-0.92575	0.040019	-0.010417	0.21263
[Eubacterium]_coprostanoligenes_group	unknown_genus	OTU877	0.41534	0.07274	0.20141	0.039817	0.029227	0.007674	0.3389	0.16913	-0.40872	0.17615	-0.98032	0.02454
unknown_family	unknown_genus	OTU1324	0.42519	0.072885	0.20795	0.046934	0.029218	0.0079866	0.37314	0.17278	0.67947	0.11894	0.92417	0.051522
F082	unknown_genus	OTU561	0.42454	0.07326	0.20878	0.045527	0.029213	0.0079372	0.33629	0.16606	-0.27943	0.18458	0.79944	0.089766
Lachnospiraceae	Butyrivibrio	OTU271	0.42165	0.076571	0.20009	0.070862	0.029197	0.057343	0.36668	0.2546	-0.18976	0.65591	-0.16777	0.95865
Oscillospiraceae	NK4A214_group	OTU1216	0.4259	0.070661	0.20489	0.046312	0.02911	0.007102	0.37906	0.17453	0.98539	0.016901	0.41059	0.19285
Oscillospiraceae	NK4A214_group	OTU54	0.42036	0.076548	0.2008	0.070603	0.029072	0.060688	0.36174	0.22751	-0.27088	1.0045	0.162	0.99912
Christensenellaceae	Christensenellaceae_R-7_group	OTU736	0.42141	0.076433	0.20075	0.070829	0.029006	0.053647	0.35749	0.21417	-0.18278	0.69437	0.41985	1.158
Prevotellaceae	Prevotella	OTU1907	0.41453	0.070698	0.21467	0.046842	0.028871	0.0073662	0.36459	0.1668	0.81429	0.078183	0.81913	0.086026
Lachnospiraceae	[Eubacterium]_ruminantium_group	OTU1387	0.42072	0.073492	0.2079	0.041384	0.028852	0.0088374	0.34947	0.16923	0.29011	0.18541	-0.78223	0.10959
Muribaculaceae	unknown_genus	OTU1300	0.42466	0.073623	0.20444	0.045931	0.028817	0.0082218	0.33018	0.1725	-0.23318	0.19832	0.82908	0.083663
[Eubacterium]_coprostanoligenes_group	unknown_genus	OTU1150	0.42008	0.076675	0.1988	0.070648	0.02879	0.057391	0.36932	0.21693	0.29518	0.69338	-0.023963	0.9229
Ruminococcaceae	CAG-352	OTU692	0.4149	0.076506	0.19729	0.07043	0.028787	0.05847	0.34924	0.24365	-0.61891	1.2466	-0.47297	1.1463
Prevotellaceae	Prevotellaceae_UCG-001	OTU298	0.42386	0.071926	0.20141	0.042551	0.028724	0.007997	0.35897	0.17354	0.81036	0.083837	-0.23349	0.21416
F082	unknown_genus	OTU1448	0.41642	0.076615	0.20212	0.070717	0.028709	0.057876	0.34592	0.22133	-0.30201	1.2203	-0.77983	1.6217
Lachnospiraceae	Lachnospiraceae_NK3A20_group	OTU494	0.42225	0.076467	0.20516	0.070906	0.028619	0.059006	0.36774	0.23136	-0.65593	0.92552	-0.73514	1.1936
Prevotellaceae	Prevotella	OTU867	0.42175	0.076612	0.20085	0.070774	0.028593	0.059719	0.36173	0.22516	-0.08029	0.75891	-0.1064	1.1479
Succinivibrionaceae	Anaerobiospirillum	OTU726	0.41721	0.07621	0.20176	0.070905	0.028521	0.062372	0.3658	0.22491	-0.58159	0.85606	-0.37931	0.94026
Rikenellaceae	Rikenellaceae_RC9_gut_group	OTU1303	0.42099	0.076562	0.20043	0.0702	0.028468	0.05959	0.36118	0.21355	-0.21721	0.64617	0.66733	1.2315
Lachnospiraceae	unknown_genus	OTU795	0.41815	0.076224	0.19467	0.070067	0.028448	0.061147	0.35339	0.21488	-0.50409	0.77189	-0.6922	1.089
Christensenellaceae	Christensenellaceae_R-7_group	OTU1361	0.42976	0.07128	0.20445	0.041609	0.028404	0.007017	0.38054	0.16718	-0.8053	0.094485	-0.82434	0.085011
Muribaculaceae	unknown_genus	OTU2098	0.4212	0.073457	0.21454	0.040736	0.028391	0.0082508	0.36161	0.1647	-0.16992	0.20548	-0.9596	0.038236
UCG-010	unknown_genus	OTU1354	0.42221	0.073576	0.23428	0.046784	0.028308	0.007567	0.35531	0.15744	0.0997	0.19473	0.95428	0.031698
Rikenellaceae	Rikenellaceae_RC9_gut_group	OTU1995	0.43037	0.072209	0.20739	0.046449	0.028179	0.0094936	0.3822	0.16614	0.70042	0.15625	0.86298	0.12551
Rikenellaceae	Rikenellaceae_RC9_gut_group	OTU882	0.42244	0.076255	0.19674	0.070477	0.028137	0.059771	0.35625	0.24246	0.77034	1.0679	0.57046	1.1804
Prevotellaceae	Prevotellaceae_NK3B31_group	OTU1804	0.42003	0.076623	0.19992	0.070603	0.028062	0.058517	0.35911	0.2163	0.46183	0.75684	0.85119	1.3581
Prevotellaceae	Prevotella	OTU892	0.42077	0.073007	0.19809	0.045831	0.02806	0.0093774	0.36465	0.16943	-0.24667	0.23163	0.77751	0.17131
Ruminococcaceae	Ruminococcus	OTU940	0.42002	0.076617	0.20121	0.070851	0.028023	0.06189	0.36062	0.2241	-0.31922	0.73547	0.16289	1.0578
Atopobiaceae	Olsenella	OTU1085	0.42045	0.076623	0.20258	0.07081	0.027955	0.063361	0.36615	0.39351	-0.10676	0.65058	0.51439	1.2536
Lachnospiraceae	[Ruminococcus]_gauvreauii_group	OTU337	0.41801	0.076476	0.19869	0.070497	0.027863	0.056896	0.37204	0.21344	-0.3547	0.91319	0.34451	1.0378
Prevotellaceae	Prevotella	OTU1490	0.41707	0.076442	0.20062	0.070696	0.027722	0.057672	0.35919	0.25905	0.66932	0.89776	0.49986	1.3228
Muribaculaceae	unknown_genus	OTU1234	0.41983	0.076598	0.19802	0.070706	0.02763	0.057387	0.35662	0.22298	-0.23969	0.65675	0.065265	0.96598
Prevotellaceae	Prevotellaceae_NK3B31_group	OTU923	0.41936	0.076579	0.19891	0.070767	0.027544	0.057099	0.37095	0.21813	-0.073197	0.53994	-0.13082	0.9315
Prevotellaceae	Prevotella	OTU937	0.41964	0.076645	0.20109	0.070829	0.027496	0.060458	0.36451	0.22284	-0.15715	0.61599	0.036964	1.0197
Lachnospiraceae	unknown_genus	OTU743	0.42525	0.073754	0.20045	0.041065	0.027371	0.0088352	0.35142	0.1711	0.35277	0.17939	-0.73231	0.12313
Christensenellaceae	Christensenellaceae_R-7_group	OTU1747	0.4246	0.076808	0.20063	0.070121	0.027184	0.057042	0.36654	0.27217	0.24565	0.67744	0.80069	1.3025
Rikenellaceae	Rikenellaceae_RC9_gut_group	OTU1463	0.43462	0.069944	0.20066	0.046079	0.027164	0.0073704	0.34482	0.17129	-0.77202	0.10154	0.30209	0.20941
Anaerovoracaceae	Family_XIII_AD3011_group	OTU842	0.41401	0.076434	0.20208	0.07064	0.02711	0.057812	0.37013	0.23792	-0.75173	1.2434	0.058804	5.2359
Muribaculaceae	unknown_genus	OTU3507	0.42297	0.076472	0.19085	0.070053	0.027084	0.059185	0.37063	0.24259	0.43211	0.89163	-0.56351	1.1407
Spirochaetaceae	Treponema	OTU1188	0.42636	0.073192	0.20593	0.047197	0.026967	0.0087295	0.33055	0.17133	-0.41055	0.22195	0.69179	0.16047
Christensenellaceae	Christensenellaceae_R-7_group	OTU1015	0.42059	0.073395	0.20493	0.046293	0.02693	0.0078887	0.36081	0.16716	0.070818	0.21021	0.94118	0.044478
Bacteroidales_BS11_gut_group	unknown_genus	OTU1904	0.42008	0.073177	0.20704	0.04581	0.026851	0.0075356	0.35665	0.1665	-0.20824	0.19565	0.82824	0.08134
Ruminococcaceae	Ruminococcus	OTU1706	0.41946	0.076655	0.20067	0.070729	0.026814	0.054373	0.36429	0.22553	-0.18467	0.60554	0.043537	0.86248
Bacteroidales_RF16_group	unknown_genus	OTU700	0.42427	0.073259	0.20305	0.039842	0.026734	0.0077045	0.33726	0.16667	0.37149	0.15788	-0.73806	0.10237
Lachnospiraceae	Syntrophococcus	OTU1349	0.42939	0.06905	0.20075	0.04314	0.026722	0.0055246	0.36398	0.17106	-0.99214	0.0067928	-0.37387	0.17862
Atopobiaceae	Atopobium	OTU2524	0.41116	0.070689	0.19361	0.045348	0.02665	0.0077617	0.34251	0.1749	0.63004	0.13609	0.92449	0.063572
Prevotellaceae	Prevotella	OTU58	0.42017	0.076284	0.2007	0.0709	0.02663	0.064903	0.34606	0.21625	0.64514	0.92164	-0.064067	0.80892
Lachnospiraceae	[Eubacterium]_ruminantium_group	OTU875	0.42674	0.076513	0.20286	0.070893	0.026613	0.058954	0.37214	0.31077	-0.60496	1.2309	-0.34911	1.2936
Prevotellaceae	Prevotella	OTU2082	0.4205	0.076596	0.20303	0.070974	0.026583	0.060308	0.36005	0.21653	0.1525	0.55999	0.25099	1.2083
Muribaculaceae	unknown_genus	OTU1308	0.41636	0.071131	0.19556	0.040878	0.026511	0.0087645	0.39321	0.16652	0.65209	0.1466	-0.39058	0.21669
UCG-010	unknown_genus	OTU1427	0.42084	0.073838	0.21075	0.041452	0.026459	0.0079591	0.34718	0.16764	0.34304	0.17184	-0.75109	0.11354
F082	unknown_genus	OTU1358	0.41678	0.069597	0.18287	0.040466	0.026396	0.0062396	0.32076	0.17902	-0.88233	0.057689	-0.69673	0.12138
Bacteroidales_RF16_group	unknown_genus	OTU237	0.42032	0.072283	0.19964	0.041297	0.026389	0.0082755	0.36598	0.17403	0.77241	0.11608	-0.26728	0.22991
Ruminococcaceae	Ruminococcus	OTU484	0.41741	0.076249	0.20087	0.070844	0.026232	0.059379	0.35614	0.21454	0.70894	0.84507	-0.35354	0.95211
Ruminococcaceae	Ruminococcus	OTU17	0.42112	0.076621	0.20041	0.070738	0.026131	0.060777	0.36246	0.21465	0.17176	0.63345	-0.3487	0.96752
Hungateiclostridiaceae	Saccharofermentans	OTU134	0.41487	0.076643	0.20262	0.070721	0.026128	0.060054	0.35028	0.21659	0.51926	0.90074	0.43443	1.4701
Lachnospiraceae	unknown_genus	OTU515	0.41582	0.070367	0.20024	0.044581	0.026127	0.0071169	0.3563	0.17552	0.9549	0.041282	0.17835	0.22893
F082	unknown_genus	OTU833	0.42214	0.076838	0.1973	0.069971	0.026106	0.054864	0.34631	0.21931	0.13067	0.62047	-0.4284	1.476
Rikenellaceae	Rikenellaceae_RC9_gut_group	OTU267	0.41927	0.076669	0.19381	0.070024	0.026069	0.060661	0.35315	0.21617	-0.11173	0.71713	-0.67137	1.2467
Rikenellaceae	Rikenellaceae_RC9_gut_group	OTU2272	0.42475	0.072338	0.2023	0.046453	0.025992	0.0090853	0.34887	0.17059	-0.404	0.22364	0.66371	0.19006
Lachnospiraceae	[Eubacterium]_ruminantium_group	OTU1244	0.42958	0.077024	0.21368	0.07147	0.025974	0.062771	0.39038	0.20702	0.17219	2.0388	0.70278	2.447
Anaerovoracaceae	unknown_genus	OTU952	0.42171	0.07662	0.20131	0.070753	0.02596	0.056366	0.36378	0.23848	0.24902	0.79145	0.16966	1.1971
F082	unknown_genus	OTU1317	0.42042	0.076579	0.19524	0.070507	0.025934	0.057318	0.36141	0.21521	-0.053232	0.57933	0.52374	0.95803
Fibrobacteraceae	Fibrobacter	OTU2026	0.42081	0.076534	0.21282	0.071201	0.025913	0.061064	0.35873	0.2125	0.33089	0.92167	0.97127	2.0174
Prevotellaceae	Prevotella	OTU1548	0.42222	0.076553	0.19843	0.070626	0.025872	0.056565	0.35822	0.22007	-0.29429	0.71318	-0.39413	0.98336
Lachnospiraceae	Acetitomaculum	OTU1591	0.43031	0.072249	0.19907	0.041124	0.025861	0.0065498	0.378	0.16886	-0.74854	0.10806	-0.87165	0.069284
Prevotellaceae	Prevotella	OTU228	0.41984	0.075224	0.19667	0.050131	0.025842	0.020086	0.35015	0.19815	0.98959	0.72531	0.47168	0.97092
Prevotellaceae	Prevotella	OTU60	0.41997	0.076537	0.2003	0.070769	0.025842	0.065374	0.36008	0.21811	0.18812	0.66418	-0.036833	0.94833
Spirochaetaceae	Treponema	OTU779	0.43217	0.076919	0.20574	0.070568	0.025822	0.057197	0.38373	0.21551	-0.34388	0.62847	-0.71554	1.1172
unknown_family	unknown_genus	OTU1263	0.42416	0.069505	0.20048	0.044452	0.025774	0.0058065	0.34709	0.17389	0.96939	0.021167	0.15588	0.20618
Rikenellaceae	Rikenellaceae_RC9_gut_group	OTU2717	0.42286	0.070604	0.20283	0.042441	0.025771	0.0063154	0.36635	0.17117	-0.83294	0.079852	-0.79123	0.095093
Lachnospiraceae	unknown_genus	OTU1792	0.41484	0.074362	0.20764	0.070322	0.025718	0.013084	0.37065	0.21041	-0.93994	0.34863	-0.66419	1.394
Lachnospiraceae	Acetitomaculum	OTU97	0.41724	0.071425	0.19464	0.039477	0.025689	0.0065178	0.35318	0.17307	-0.809	0.088738	-0.80763	0.091298
unknown_family	unknown_genus	OTU1366	0.42037	0.073407	0.20913	0.040459	0.025665	0.007999	0.35978	0.16367	0.0085439	0.23889	-0.90529	0.098409
Prevotellaceae	Prevotella	OTU340	0.41991	0.076538	0.19417	0.070419	0.025661	0.059729	0.36438	0.21861	0.24587	0.69721	0.78847	1.3699
Ruminococcaceae	Ruminococcus	OTU2245	0.42217	0.076645	0.19809	0.070701	0.025606	0.060004	0.36611	0.21845	-0.38476	0.64273	0.00062683	0.90471
Prevotellaceae	Prevotella	OTU2476	0.42469	0.076797	0.19664	0.07052	0.025576	0.054381	0.35482	0.23362	-0.097312	0.62374	0.53627	1.1221
Prevotellaceae	Prevotella	OTU769	0.41976	0.076653	0.20278	0.070967	0.025573	0.061356	0.3601	0.21959	0.33325	0.84939	0.37859	1.0828
Lachnospiraceae	[Ruminococcus]_gauvreauii_group	OTU168	0.42099	0.07321	0.19357	0.043741	0.025555	0.0093766	0.38129	0.16798	-0.27269	0.25172	0.73725	0.37368
Prevotellaceae	Prevotella	OTU2715	0.42199	0.076656	0.20121	0.070754	0.025224	0.061329	0.36607	0.22481	-0.58077	0.93023	-0.066138	0.89332
Lachnospiraceae	Acetitomaculum	OTU1405	0.41809	0.073058	0.20844	0.040492	0.025193	0.0072054	0.3704	0.16071	0.093629	0.18968	-0.87924	0.062966
Prevotellaceae	Prevotella	OTU660	0.42201	0.07666	0.21649	0.071879	0.025183	0.062656	0.36182	0.20688	-0.079678	0.61553	-0.60903	1.3359
Christensenellaceae	Christensenellaceae_R-7_group	OTU1017	0.42426	0.073309	0.19257	0.039499	0.025162	0.008685	0.38328	0.16543	-0.24377	0.23486	-0.93917	0.10424
Prevotellaceae	Prevotella	OTU603	0.43529	0.076824	0.20173	0.071085	0.025143	0.057873	0.3788	0.23153	0.58851	0.69789	0.672	1.0136
Ruminococcaceae	CAG-352	OTU553	0.42126	0.076363	0.20094	0.070824	0.025136	0.06077	0.35553	0.29107	0.34548	1.1035	-0.24602	1.3815
[Eubacterium]_coprostanoligenes_group	unknown_genus	OTU993	0.41198	0.071148	0.20274	0.045899	0.025107	0.0075279	0.36588	0.17068	-0.38464	0.18759	0.69972	0.13663
Prevotellaceae	Prevotella	OTU424	0.41776	0.076489	0.20003	0.070794	0.02493	0.062079	0.35908	0.22143	0.41073	0.77798	0.13719	1.103
Rikenellaceae	Rikenellaceae_RC9_gut_group	OTU313	0.41667	0.076029	0.2011	0.070848	0.024907	0.063462	0.35131	0.2403	-0.65384	1.0264	0.15166	1.2728
Ruminococcaceae	Ruminococcus	OTU1122	0.42228	0.073183	0.2232	0.042308	0.024893	0.0079935	0.3671	0.16499	-0.40599	0.21083	-0.96022	0.090197
Prevotellaceae	Prevotella	OTU741	0.42495	0.070975	0.20241	0.044956	0.024823	0.006784	0.36996	0.17253	0.95832	0.046978	0.49893	0.18611
Christensenellaceae	Christensenellaceae_R-7_group	OTU384	0.42228	0.076292	0.20029	0.070849	0.024752	0.059172	0.34557	0.22047	0.48888	0.76314	-0.0098068	1.0195
Spirochaetaceae	Treponema	OTU2171	0.41838	0.071031	0.19958	0.041172	0.024568	0.0058941	0.35926	0.17042	-0.7066	0.11264	-0.89677	0.053473
Muribaculaceae	unknown_genus	OTU1678	0.42754	0.072993	0.20229	0.046199	0.024513	0.0076651	0.34313	0.17501	-0.44732	0.18679	0.66347	0.15388
Prevotellaceae	Prevotellaceae_UCG-003	OTU1045	0.41865	0.076685	0.20172	0.070832	0.024481	0.061708	0.3641	0.22046	-0.093057	0.6034	0.25214	0.96868
unknown_family	unknown_genus	OTU2147	0.42363	0.073275	0.20231	0.039924	0.024477	0.0083901	0.37812	0.16247	0.0058945	0.23141	-0.88133	0.10895
Prevotellaceae	unknown_genus	OTU855	0.42084	0.07654	0.19583	0.07045	0.024432	0.057088	0.36364	0.23234	0.12511	0.5745	-0.70416	1.3659
Christensenellaceae	Christensenellaceae_R-7_group	OTU1161	0.42854	0.07071	0.20123	0.045757	0.024372	0.007163	0.35261	0.17286	-0.77334	0.10826	0.28297	0.22161
Prevotellaceae	Prevotella	OTU2134	0.4196	0.076582	0.20456	0.071126	0.024287	0.059753	0.36779	0.22729	0.32838	0.7529	0.25001	1.0979
Ruminococcaceae	Ruminococcus	OTU686	0.41737	0.070157	0.20043	0.044562	0.024195	0.007401	0.3512	0.17675	0.95565	0.06967	0.25103	0.24718
Atopobiaceae	Olsenella	OTU1333	0.41955	0.072678	0.20289	0.046361	0.02417	0.0075107	0.35621	0.17407	-0.59671	0.15713	0.50837	0.18892
Prevotellaceae	Prevotella	OTU2383	0.42457	0.072178	0.19765	0.045377	0.02409	0.0071926	0.36006	0.17319	-0.65927	0.1389	0.43542	0.20002
Lachnospiraceae	Lachnospiraceae_NK3A20_group	OTU1114	0.41664	0.07388	0.20586	0.045163	0.024079	0.0060452	0.34779	0.17603	0.57882	0.13483	0.96377	0.02281
Bacteroidales_RF16_group	unknown_genus	OTU92	0.42201	0.07627	0.20214	0.070917	0.024056	0.059228	0.36871	0.21683	0.64033	0.79353	0.41207	0.90634
Oscillospiraceae	NK4A214_group	OTU934	0.42109	0.071552	0.19894	0.044372	0.023947	0.0063714	0.36109	0.17775	-0.97611	0.032645	-0.27382	0.21797
Prevotellaceae	Prevotella	OTU1397	0.4209	0.076647	0.20213	0.070989	0.023932	0.060449	0.36351	0.22246	-0.27018	0.55856	-0.23951	0.85969
Christensenellaceae	Christensenellaceae_R-7_group	OTU1718	0.43458	0.072505	0.20748	0.04676	0.023928	0.0060981	0.38168	0.17185	0.93954	0.044007	0.63839	0.14651
Prevotellaceae	Prevotella	OTU1514	0.41605	0.076462	0.20131	0.070774	0.023914	0.062151	0.35739	0.23893	0.68735	0.88469	0.60919	1.1968
Prevotellaceae	Prevotella	OTU1696	0.42612	0.070602	0.19998	0.045038	0.023905	0.0072029	0.3639	0.1709	-0.86568	0.088711	0.075145	0.24587
Prevotellaceae	Prevotella	OTU2716	0.4196	0.076714	0.19816	0.070628	0.02383	0.060898	0.35032	0.22467	-0.2183	0.86438	-0.53368	1.169
Prevotellaceae	Prevotella	OTU233	0.42062	0.073558	0.19724	0.039888	0.023824	0.007617	0.36865	0.16745	-0.046403	0.2297	-0.92063	0.10387
UCG-010	unknown_genus	OTU806	0.41305	0.068891	0.20074	0.044489	0.023759	0.0059203	0.3586	0.1737	-0.96559	0.02747	-0.17863	0.21513
Ruminococcaceae	Ruminococcus	OTU166	0.42066	0.076607	0.216	0.048355	0.023705	0.024309	0.35298	0.185	0.075535	0.61614	-0.90515	0.61984
Bacteroidales_BS11_gut_group	unknown_genus	OTU401	0.42388	0.071741	0.20026	0.042699	0.023682	0.0063605	0.36276	0.17445	0.91018	0.0549	-0.011866	0.22751
Rikenellaceae	Rikenellaceae_RC9_gut_group	OTU1002	0.42454	0.076642	0.19999	0.070735	0.023644	0.061465	0.35744	0.23287	0.31112	0.64907	0.079684	1.314
Lachnospiraceae	Acetitomaculum	OTU878	0.42795	0.071885	0.19936	0.043803	0.023574	0.0073135	0.36224	0.174	-0.5861	0.15913	0.51895	0.22015
Acholeplasmataceae	Anaeroplasma	OTU1748	0.42018	0.076473	0.20372	0.070735	0.023568	0.056825	0.36397	0.224	0.43587	0.73866	0.37445	0.98491
Fibrobacteraceae	Fibrobacter	OTU2669	0.42121	0.076626	0.20538	0.071031	0.023523	0.058058	0.36252	0.26811	0.023973	0.63755	0.39763	0.94846
Prevotellaceae	Prevotella	OTU1390	0.41702	0.075697	0.20075	0.070679	0.023504	0.057456	0.36242	0.22587	0.7571	0.96284	0.20038	1.0327
Muribaculaceae	unknown_genus	OTU684	0.4179	0.076206	0.20187	0.07087	0.023478	0.056446	0.35349	0.22225	-0.60001	0.81641	0.23056	1.1742
Prevotellaceae	Prevotella	OTU1038	0.42071	0.076705	0.20118	0.070766	0.023401	0.059049	0.36858	0.23074	-0.37054	0.64143	-0.50263	0.95066
Lachnospiraceae	Oribacterium	OTU1531	0.41633	0.076327	0.20088	0.070783	0.023352	0.058098	0.36686	0.22049	-0.62883	0.79317	-0.44647	0.91858
Prevotellaceae	Prevotella	OTU3321	0.42694	0.073527	0.20355	0.046446	0.023227	0.007436	0.38297	0.16533	0.46846	0.18174	0.96713	0.058874
Prevotellaceae	Prevotella	OTU270	0.42004	0.076578	0.20023	0.070769	0.023196	0.061271	0.36118	0.2159	0.39287	0.87287	0.27316	0.96893
Anaerovoracaceae	Family_XIII_UCG-001	OTU450	0.41841	0.072332	0.20509	0.04276	0.023181	0.0071352	0.36629	0.17141	0.76858	0.099727	-0.28068	0.21415
Lachnospiraceae	Lachnospiraceae_NK3A20_group	OTU31	0.42311	0.07647	0.20046	0.07078	0.023172	0.060256	0.35643	0.21507	-0.55053	0.71643	0.35154	0.82509
[Eubacterium]_coprostanoligenes_group	unknown_genus	OTU1934	0.42323	0.074197	0.21894	0.048067	0.023137	0.0075895	0.37297	0.16561	-0.027578	0.23358	0.89675	0.0917
Prevotellaceae	Prevotella	OTU99	0.42348	0.070906	0.20103	0.042902	0.023133	0.0064871	0.35583	0.17412	0.89244	0.092824	-0.05185	0.24758
Lachnospiraceae	[Eubacterium]_hallii_group	OTU548	0.41833	0.068362	0.19928	0.043452	0.02311	0.0059654	0.35391	0.17326	-0.96776	0.036051	-0.21618	0.21633
Atopobiaceae	Olsenella	OTU893	0.42131	0.073397	0.21888	0.041051	0.023067	0.0068148	0.37699	0.16195	-0.060241	0.20629	-0.92907	0.046748
Hungateiclostridiaceae	Ruminiclostridium	OTU1160	0.41991	0.071423	0.20035	0.045965	0.023047	0.0078409	0.36617	0.17424	-0.75371	0.17039	0.26875	0.25558
Lachnospiraceae	unknown_genus	OTU958	0.42839	0.073202	0.20372	0.042796	0.022949	0.0070824	0.34059	0.1746	0.64932	0.1237	-0.47249	0.18549
Christensenellaceae	Christensenellaceae_R-7_group	OTU1075	0.42948	0.072107	0.19895	0.045093	0.022927	0.0062402	0.3714	0.17284	-0.80332	0.10675	0.23203	0.22486
Oscillospiraceae	UCG-005	OTU86	0.41962	0.076502	0.19762	0.070762	0.022919	0.05654	0.35723	0.23038	0.14355	0.62682	-0.11547	0.87437
UCG-010	unknown_genus	OTU907	0.42074	0.073515	0.19554	0.040056	0.022879	0.0071159	0.36461	0.1697	-0.18647	0.20938	-0.96309	0.058958
Prevotellaceae	Prevotella	OTU42	0.42385	0.071642	0.20594	0.046412	0.022792	0.0073997	0.37302	0.17165	0.84782	0.10798	0.73712	0.14921
Ruminococcaceae	unknown_genus	OTU1182	0.42058	0.072876	0.20646	0.04119	0.022791	0.0068682	0.35233	0.16924	0.47536	0.14837	-0.64118	0.13491
Ruminococcaceae	unknown_genus	OTU1979	0.42015	0.071435	0.20198	0.044138	0.022778	0.0061187	0.37709	0.17487	0.92491	0.068998	0.042531	0.24156
Lachnospiraceae	[Ruminococcus]_gauvreauii_group	OTU90	0.41175	0.069953	0.20064	0.042396	0.022686	0.006448	0.36439	0.17282	-0.93984	0.049318	-0.13006	0.23135
Prevotellaceae	Prevotella	OTU677	0.41896	0.07213	0.21138	0.045789	0.022581	0.0073715	0.36646	0.16903	0.69408	0.14202	0.87497	0.10148
Muribaculaceae	unknown_genus	OTU1138	0.43491	0.076239	0.20006	0.070751	0.022499	0.058025	0.35273	0.22151	-0.72636	0.93769	0.15355	1.1637
Lachnospiraceae	Oribacterium	OTU831	0.43908	0.071267	0.20843	0.043137	0.022319	0.005822	0.39002	0.16886	-0.92402	0.051184	-0.65919	0.14106
F082	unknown_genus	OTU2421	0.4311	0.071716	0.19942	0.05495	0.022256	0.0079561	0.36447	0.17915	-0.84699	0.13402	-0.67791	0.19632
Lachnospiraceae	Acetitomaculum	OTU1164	0.42757	0.073041	0.20473	0.041115	0.022233	0.0059314	0.37439	0.16706	-0.59863	0.14731	-0.94731	0.043184
F082	unknown_genus	OTU1660	0.42061	0.076633	0.20036	0.070683	0.022226	0.055861	0.36416	0.2697	-0.069256	0.90734	0.050683	1.0965
Atopobiaceae	Olsenella	OTU1144	0.41339	0.071498	0.1967	0.045768	0.022203	0.0056074	0.34922	0.17918	0.89599	0.054964	0.70732	0.12694
Ruminococcaceae	CAG-352	OTU240	0.41906	0.013343	1	0	0.022194	0.0011943	0.34809	0.014771	0.31656	0.013773	-0.055373	0.00059816
p-251-o5	unknown_genus	OTU1694	0.42097	0.076603	0.19722	0.070462	0.022178	0.058503	0.36452	0.22015	-0.11557	0.77893	-0.36058	1.0222
Lachnospiraceae	multi_affiliation	OTU914	0.42181	0.076356	0.20403	0.070607	0.022147	0.062649	0.36514	0.2149	-0.5017	0.69324	-0.78295	1.0425
Rikenellaceae	Rikenellaceae_RC9_gut_group	OTU87	0.41846	0.076605	0.20061	0.070781	0.022081	0.058436	0.36071	0.30631	-0.29073	0.65821	-0.16763	1.0893
Prevotellaceae	Prevotella	OTU1805	0.42406	0.072936	0.19747	0.041807	0.022012	0.0075827	0.36499	0.17307	0.48191	0.18611	-0.60598	0.17914
unknown_family	unknown_genus	OTU2064	0.42226	0.073507	0.1959	0.044274	0.021969	0.0076477	0.36513	0.17007	-0.32582	0.23025	0.72196	0.16164
Lachnospiraceae	Lachnospiraceae_NK3A20_group	OTU1493	0.42076	0.07337	0.2115	0.041171	0.021909	0.0082134	0.35671	0.16732	-0.19125	0.2666	-0.92148	0.12416
Prevotellaceae	Prevotellaceae_UCG-003	OTU284	0.42189	0.072795	0.2002	0.045594	0.021819	0.0075375	0.36055	0.17514	0.83112	0.13219	0.7353	0.16401
Lachnospiraceae	Lachnospiraceae_XPB1014_group	OTU225	0.41843	0.076448	0.20242	0.070758	0.021804	0.062509	0.35703	0.21697	-0.66676	0.78466	0.26166	1.0767
Acholeplasmataceae	Anaeroplasma	OTU1542	0.41896	0.071339	0.20026	0.044493	0.021771	0.0075483	0.36144	0.17157	-0.74726	0.17487	0.25751	0.26218
Ruminococcaceae	CAG-352	OTU1190	0.42931	0.073641	0.2128	0.041478	0.021625	0.0062584	0.38015	0.1643	-0.13681	0.20385	-0.95581	0.038547
Lachnospiraceae	Lachnospiraceae_NK3A20_group	OTU1601	0.41979	0.076415	0.19768	0.070579	0.021554	0.0573	0.3498	0.25171	-0.47928	0.7475	-0.055215	1.0588
Oscillospiraceae	NK4A214_group	OTU912	0.42376	0.071262	0.20198	0.042645	0.021479	0.0063524	0.36976	0.17238	-0.9409	0.066198	-0.5255	0.18914
Anaerovoracaceae	[Eubacterium]_nodatum_group	OTU1807	0.42669	0.072976	0.20486	0.045783	0.021463	0.0065109	0.34197	0.17212	-0.54678	0.17753	0.57595	0.16967
F082	unknown_genus	OTU1194	0.41977	0.069989	0.2004	0.044112	0.021449	0.0063399	0.36502	0.17256	-0.80876	0.097372	0.2081	0.22809
Prevotellaceae	Prevotella	OTU2340	0.41981	0.074213	0.20713	0.046313	0.021431	0.0056214	0.34311	0.17049	0.2311	0.18859	0.99063	0.0075951
Prevotellaceae	Prevotella	OTU2972	0.42143	0.076609	0.21066	0.071118	0.021355	0.057981	0.34386	0.21339	0.044145	0.65397	-0.90254	1.5108
Marinifilaceae	unknown_genus	OTU1822	0.42121	0.071963	0.20494	0.04096	0.021346	0.0058739	0.36816	0.17041	-0.82589	0.090285	-0.78234	0.10725
UCG-010	unknown_genus	OTU1547	0.42185	0.076662	0.20048	0.070755	0.021288	0.055626	0.35839	0.21469	-0.1043	0.53089	0.020769	0.74502
Lachnospiraceae	probable_genus_10	OTU1507	0.42577	0.073437	0.21259	0.046373	0.021275	0.0057413	0.37652	0.16447	0.58616	0.13657	0.96007	0.035188
Lachnospiraceae	Roseburia	OTU744	0.4208	0.07376	0.20199	0.045986	0.021248	0.0064267	0.35863	0.17101	0.046075	0.21754	0.93499	0.051329
Prevotellaceae	Prevotella	OTU2547	0.41984	0.07382	0.20202	0.041811	0.021247	0.0074323	0.3728	0.1712	0.16235	0.22015	-0.83356	0.10619
Prevotellaceae	Prevotellaceae_UCG-001	OTU725	0.4264	0.072261	0.21014	0.046499	0.021177	0.0064937	0.37739	0.16878	0.74155	0.13403	0.86334	0.11228
Lachnospiraceae	multi_affiliation	OTU1359	0.42086	0.073978	0.20114	0.040972	0.021148	0.006573	0.35933	0.16964	0.021026	0.22348	-0.91023	0.072171
UCG-010	unknown_genus	OTU1289	0.42368	0.076537	0.19824	0.070613	0.021139	0.062391	0.36243	0.22046	-0.34052	0.72504	-0.26874	1.0121
Rikenellaceae	Rikenellaceae_RC9_gut_group	OTU792	0.41574	0.068831	0.2011	0.045566	0.021096	0.0058161	0.36393	0.17356	0.96951	0.039264	0.35646	0.21349
Prevotellaceae	Prevotella	OTU1145	0.42023	0.071084	0.20101	0.044327	0.02103	0.0056806	0.36486	0.17358	-0.94906	0.082796	-0.12675	0.22705
Ruminococcaceae	Ruminococcus	OTU113	0.42744	0.07157	0.19775	0.045762	0.020986	0.0070867	0.37234	0.17126	0.76438	0.13554	0.81355	0.12835
Lachnospiraceae	Lachnospiraceae_AC2044_group	OTU812	0.42002	0.076608	0.19534	0.070245	0.020977	0.056779	0.3585	0.29908	0.024795	0.57515	-0.57947	1.2784
Ruminococcaceae	Ruminococcus	OTU1457	0.42673	0.072998	0.19597	0.041984	0.020935	0.0071399	0.35929	0.1729	0.58263	0.16202	-0.51045	0.19961
Ruminococcaceae	Ruminococcus	OTU1033	0.41653	0.071374	0.20004	0.042783	0.020881	0.0069527	0.36765	0.17167	0.68154	0.1385	-0.38	0.21526
Hungateiclostridiaceae	Saccharofermentans	OTU985	0.42056	0.073788	0.21474	0.047054	0.020859	0.006419	0.35394	0.1669	0.022704	0.21817	0.92558	0.056661
Prevotellaceae	Prevotella	OTU654	0.42022	0.073874	0.19969	0.041563	0.020818	0.0067911	0.36712	0.17205	0.31636	0.18934	-0.75112	0.14654
Defluviitaleaceae	Defluviitaleaceae_UCG-011	OTU1589	0.42477	0.071748	0.20142	0.040734	0.020744	0.0053552	0.37088	0.16877	-0.79458	0.094564	-0.82351	0.085854
Anaerovoracaceae	Anaerovorax	OTU1214	0.42146	0.069574	0.19864	0.042417	0.020728	0.004988	0.35702	0.17403	-0.92009	0.045476	-0.65751	0.13297
Lachnospiraceae	Lachnospiraceae_NK3A20_group	OTU318	0.42039	0.072066	0.20456	0.044746	0.02072	0.0076844	0.3466	0.17301	-0.58921	0.21747	0.47756	0.24151
Prevotellaceae	Prevotella	OTU2110	0.43694	0.072072	0.22034	0.047763	0.02058	0.006631	0.40004	0.16256	0.65812	0.15443	0.91885	0.081779
Lachnospiraceae	[Eubacterium]_ruminantium_group	OTU820	0.42408	0.076725	0.20197	0.070851	0.020563	0.055266	0.36383	0.21818	-0.41825	1.1162	-0.021216	0.95173
Christensenellaceae	unknown_genus	OTU1569	0.41549	0.076454	0.19968	0.070508	0.020536	0.059568	0.35448	0.21685	-0.87396	0.9462	-0.60982	1.4943
Ruminococcaceae	CAG-352	OTU860	0.42197	0.076568	0.19852	0.070708	0.020522	0.060716	0.36582	0.21933	-0.017436	0.52819	0.16019	0.76714
Prevotellaceae	Prevotella	OTU2094	0.4215	0.073195	0.19563	0.040312	0.020489	0.0061888	0.34935	0.17021	-0.20332	0.20952	-0.9626	0.045475
Prevotellaceae	Prevotellaceae_UCG-001	OTU1118	0.41588	0.076599	0.20029	0.071456	0.020458	0.058454	0.32344	0.41568	-0.85757	1.0891	0.064682	1.136
Fibrobacteraceae	Fibrobacter	OTU1938	0.41301	0.075238	0.19527	0.065541	0.0204	0.010844	0.34576	0.21361	-0.86422	0.42919	-0.76643	0.4153
Ruminococcaceae	Ruminococcus	OTU365	0.42297	0.071932	0.20341	0.043236	0.020319	0.0054777	0.36924	0.1762	-0.86886	0.082034	-0.74832	0.11967
Prevotellaceae	Prevotellaceae_UCG-001	OTU2067	0.42168	0.073596	0.20212	0.046507	0.020302	0.0065792	0.36583	0.16956	0.44587	0.18988	0.96874	0.12633
Christensenellaceae	Christensenellaceae_R-7_group	OTU1252	0.42415	0.070625	0.20438	0.042661	0.0203	0.0051461	0.37045	0.17127	-0.85464	0.074637	-0.76686	0.10546
Lachnospiraceae	Acetitomaculum	OTU3619	0.42349	0.071628	0.19885	0.043867	0.02028	0.0057185	0.35217	0.17843	-0.97474	0.035158	-0.31106	0.22073
Prevotellaceae	Prevotella	OTU1946	0.4328	0.073502	0.2053	0.04622	0.020268	0.0073277	0.39391	0.16588	0.31222	0.24693	0.94879	0.14454
Prevotellaceae	Prevotella	OTU770	0.42429	0.076754	0.20099	0.070803	0.020246	0.063969	0.36128	0.22574	-0.58438	0.73139	-0.40315	0.97968
Lachnospiraceae	Lachnospiraceae_AC2044_group	OTU798	0.42267	0.071589	0.20731	0.042123	0.020206	0.0051789	0.37256	0.17111	-0.84367	0.079095	-0.78023	0.10052
Prevotellaceae	Prevotellaceae_UCG-001	OTU1976	0.4198	0.072974	0.19851	0.045521	0.020202	0.0066198	0.36504	0.17638	-0.55426	0.16875	0.54769	0.18444
unknown_family	unknown_genus	OTU200	0.41203	0.07104	0.20056	0.043925	0.020154	0.006604	0.36903	0.17388	-0.71564	0.14646	0.33669	0.23384
Prevotellaceae	Prevotella	OTU608	0.42487	0.073374	0.20141	0.041651	0.020121	0.0053913	0.36676	0.17274	-0.67205	0.13228	-0.91461	0.05557
Acholeplasmataceae	Anaeroplasma	OTU1503	0.41963	0.07081	0.21047	0.047399	0.020104	0.0060994	0.37347	0.16918	0.85361	0.11079	0.74876	0.14882
Muribaculaceae	unknown_genus	OTU2305	0.41993	0.076605	0.20078	0.070674	0.020097	0.059736	0.35663	0.22537	0.039585	0.56035	-0.25272	1.3717
unknown_family	unknown_genus	OTU1932	0.42029	0.0766	0.20089	0.070554	0.020085	0.056458	0.36786	0.22056	0.20645	0.57422	-0.68658	1.0392
Ruminococcaceae	Ruminococcus	OTU801	0.41648	0.076465	0.20503	0.071051	0.020068	0.063437	0.36661	0.21791	-0.56821	0.73694	-0.54489	1.0817
Oscillospiraceae	NK4A214_group	OTU292	0.42335	0.072361	0.20717	0.045112	0.020063	0.0077937	0.37022	0.17065	0.57078	0.21854	0.9025	0.13
Ruminococcaceae	Ruminococcus	OTU1006	0.42111	0.073379	0.20052	0.045747	0.020039	0.0058871	0.36281	0.16984	-0.54274	0.15864	0.56923	0.16294
UCG-010	unknown_genus	OTU1189	0.41574	0.069592	0.19853	0.04405	0.020019	0.0063127	0.34898	0.17555	-0.94927	0.08565	-0.36559	0.23331
Prevotellaceae	Prevotellaceae_NK3B31_group	OTU2617	0.41919	0.070894	0.19494	0.04248	0.019972	0.0056681	0.34568	0.17729	-0.9473	0.048536	-0.51387	0.18612
Prevotellaceae	Prevotella	OTU481	0.42019	0.076631	0.20066	0.07078	0.019935	0.059055	0.3614	0.2884	-0.20996	0.75163	-0.175	0.85522
Prevotellaceae	Prevotella	OTU255	0.42388	0.076642	0.20287	0.070359	0.019865	0.061407	0.33629	0.23074	0.28039	0.59322	-0.79926	1.0621
Prevotellaceae	Prevotellaceae_NK3B31_group	OTU989	0.42707	0.072171	0.20534	0.045994	0.01985	0.0058879	0.32949	0.17345	-0.65586	0.13719	0.46702	0.18905
Ruminococcaceae	Ruminococcus	OTU1633	0.42007	0.072618	0.20287	0.042948	0.019779	0.0063401	0.35665	0.17516	0.6209	0.13566	-0.48913	0.18729
Lachnospiraceae	Blautia	OTU950	0.41758	0.072882	0.2049	0.046377	0.019763	0.005149	0.35432	0.17276	0.66741	0.11521	0.92511	0.046089
[Eubacterium]_coprostanoligenes_group	unknown_genus	OTU2428	0.4291	0.072508	0.21107	0.042464	0.01974	0.0074106	0.30174	0.1736	0.41749	0.21841	-0.67876	0.20125
Rikenellaceae	Rikenellaceae_RC9_gut_group	OTU1472	0.42212	0.071196	0.20065	0.043865	0.019738	0.0052152	0.35731	0.17475	-0.94101	0.043661	-0.080197	0.22523
Prevotellaceae	Prevotella	OTU303	0.41598	0.072753	0.20417	0.045572	0.019714	0.0069808	0.3456	0.17122	0.58743	0.18148	0.91283	0.090518
Ruminococcaceae	Ruminococcus	OTU1908	0.42316	0.072365	0.19802	0.045137	0.019642	0.0063323	0.36442	0.17336	-0.74228	0.13742	0.3003	0.23833
Lachnospiraceae	Lachnospiraceae_NK3A20_group	OTU1498	0.42686	0.070569	0.20064	0.043459	0.019613	0.0052084	0.38121	0.16986	-0.93803	0.064364	-0.099161	0.22681
Christensenellaceae	Christensenellaceae_R-7_group	OTU879	0.43123	0.076145	0.20244	0.070792	0.019609	0.059116	0.37172	0.21765	-0.81955	0.92105	-0.33109	2.101
Prevotellaceae	Prevotella	OTU1461	0.42531	0.073612	0.21687	0.047564	0.019471	0.0059215	0.37461	0.16622	0.4211	0.20439	0.97944	0.061172
Rikenellaceae	Rikenellaceae_RC9_gut_group	OTU949	0.42171	0.073462	0.20185	0.045869	0.019459	0.0059279	0.35086	0.17089	-0.16347	0.21136	0.84951	0.083721
Lachnospiraceae	Moryella	OTU565	0.42169	0.072927	0.19759	0.045581	0.019413	0.0051896	0.35071	0.18566	0.91669	0.051854	0.67823	0.13948
unknown_family	unknown_genus	OTU1709	0.42038	0.076656	0.20442	0.070844	0.0194	0.056001	0.35544	0.21694	0.13488	0.67148	0.77553	1.1089
Lachnospiraceae	Lachnospiraceae_NK3A20_group	OTU2044	0.42058	0.07237	0.1953	0.041591	0.019333	0.0057789	0.35998	0.17559	-0.63438	0.15896	-0.91802	0.072966
Acholeplasmataceae	Anaeroplasma	OTU753	0.42321	0.073782	0.18087	0.043993	0.019331	0.0064429	0.38291	0.17305	-0.12248	0.23544	0.8492	0.11255
Ruminococcaceae	Ruminococcus	OTU901	0.42041	0.07319	0.21614	0.041523	0.019294	0.0068829	0.35077	0.16361	0.14193	0.23953	-0.8287	0.14125
Prevotellaceae	Prevotella	OTU1089	0.41967	0.076565	0.20422	0.071147	0.019278	0.061871	0.35304	0.33011	0.46008	1.7375	-0.27146	1.457
Oscillospiraceae	unknown_genus	OTU538	0.42341	0.076687	0.19981	0.070635	0.019137	0.059753	0.35195	0.21789	-0.081126	4.9963	0.6004	2.8353
Prevotellaceae	Prevotella	OTU283	0.42253	0.076654	0.20123	0.070754	0.019068	0.057031	0.3639	0.23309	-0.12575	0.60617	-0.19103	0.93844
Oscillospiraceae	NK4A214_group	OTU265	0.42405	0.076626	0.19893	0.070365	0.019061	0.057789	0.36742	0.21683	0.19106	0.66613	0.34225	0.97198
Prevotellaceae	Prevotella	OTU293	0.42354	0.071989	0.19715	0.045158	0.019058	0.0050185	0.35995	0.17428	0.90702	0.055034	0.67722	0.13995
Christensenellaceae	Christensenellaceae_R-7_group	OTU201	0.41106	0.072391	0.19858	0.041294	0.019031	0.0047156	0.3358	0.17689	-0.77242	0.15565	-0.84005	0.076244
Bacteroidales_UCG-001	unknown_genus	OTU1200	0.42053	0.07359	0.19841	0.045283	0.019014	0.0065865	0.35809	0.17163	0.33791	0.22942	0.96339	0.076433
Christensenellaceae	Christensenellaceae_R-7_group	OTU314	0.42361	0.071105	0.20093	0.044608	0.018999	0.0056845	0.36401	0.17383	0.95772	0.10211	0.37333	0.22799
Oscillospiraceae	unknown_genus	OTU687	0.42145	0.072939	0.20058	0.045362	0.018998	0.0064794	0.3586	0.17158	-0.36451	0.23778	0.70166	0.24399
F082	unknown_genus	OTU180	0.41922	0.076646	0.19697	0.0707	0.018972	0.059542	0.35723	0.23988	0.35337	0.85619	0.65127	1.9492
Rikenellaceae	Rikenellaceae_RC9_gut_group	OTU1571	0.42842	0.073234	0.20481	0.045584	0.018954	0.006584	0.37533	0.1718	0.69814	0.17773	0.87361	0.13302
F082	unknown_genus	OTU909	0.42125	0.072984	0.20052	0.045536	0.01894	0.0055765	0.36235	0.16925	0.35494	0.19013	0.98518	0.027264
F082	unknown_genus	OTU1412	0.42687	0.076604	0.19874	0.070656	0.018936	0.058765	0.38191	0.21443	0.37373	0.7318	0.9686	1.3636
Christensenellaceae	Christensenellaceae_R-7_group	OTU953	0.41947	0.076476	0.19971	0.070529	0.018877	0.058778	0.35832	0.216	-0.047804	0.73153	-0.06162	1.0572
Coriobacteriales_Incertae_Sedis	Raoultibacter	OTU1281	0.41926	0.07359	0.20866	0.041171	0.018818	0.0049573	0.34412	0.16902	-0.29678	0.18725	-0.98871	0.015073
Muribaculaceae	unknown_genus	OTU2734	0.42104	0.073465	0.19625	0.040908	0.01873	0.0073372	0.35933	0.17249	0.14912	0.25572	-0.81745	0.15838
Fibrobacteraceae	Fibrobacter	OTU1304	0.42824	0.071907	0.20185	0.043018	0.018725	0.0049014	0.3673	0.17543	-0.91421	0.053935	-0.67138	0.1374
Rikenellaceae	Rikenellaceae_RC9_gut_group	OTU1305	0.42266	0.073527	0.21931	0.041955	0.018698	0.0068606	0.36616	0.16734	-0.28391	0.24769	-0.94322	0.16678
Pasteurellaceae	Bibersteinia	OTU2707	0.42467	0.073372	0.19697	0.045253	0.018646	0.0059894	0.36334	0.17398	-0.51225	0.17699	0.5874	0.1795
Prevotellaceae	Prevotella	OTU2052	0.4222	0.06992	0.19926	0.044252	0.018587	0.0051659	0.35108	0.17638	-0.97321	0.067066	-0.36386	0.21637
Bacteroidales_BS11_gut_group	unknown_genus	OTU1903	0.41959	0.073145	0.19507	0.04004	0.018564	0.005378	0.35764	0.17239	-0.35577	0.20373	-0.97676	0.099037
Pseudomonadaceae	Pseudomonas	OTU2037	0.4205	0.076652	0.20061	0.070774	0.018541	0.058772	0.35909	0.21439	0.2156	0.55666	-0.12981	1.6736
Oscillospiraceae	NK4A214_group	OTU268	0.42416	0.072994	0.19973	0.044992	0.018539	0.0062388	0.35871	0.17206	-0.54906	0.18476	0.54614	0.19779
Acholeplasmataceae	Anaeroplasma	OTU220	0.42754	0.071379	0.20104	0.044217	0.018476	0.004573	0.36417	0.17363	-0.97334	0.022624	-0.21206	0.21138
Lachnospiraceae	Lachnospiraceae_NK3A20_group	OTU573	0.42188	0.073117	0.2039	0.04373	0.01847	0.0058974	0.34994	0.17326	-0.35469	0.196	0.73102	0.12652
Spirochaetaceae	Treponema	OTU474	0.4209	0.076613	0.19813	0.070564	0.018469	0.055481	0.36447	0.21915	0.23581	0.63866	-0.40924	0.94579
Bacteroidales_BS11_gut_group	unknown_genus	OTU280	0.42311	0.076504	0.19725	0.070578	0.018409	0.060731	0.35961	0.22862	0.2935	0.59576	0.32204	1.0524
Bacteroidales_RF16_group	unknown_genus	OTU162	0.42326	0.076593	0.20127	0.070886	0.018405	0.060706	0.36725	0.22125	0.70676	0.88093	-0.041749	1.0159
Prevotellaceae	Prevotella	OTU1254	0.42135	0.076679	0.19751	0.070669	0.018385	0.061668	0.35641	0.22901	-0.24451	0.6597	0.46402	0.94818
Ruminococcaceae	unknown_genus	OTU1741	0.41575	0.07666	0.20025	0.07085	0.018313	0.056536	0.36982	0.21879	0.36679	0.67818	-0.32768	1.0569
Prevotellaceae	Prevotella	OTU2135	0.40128	0.070278	0.19843	0.044625	0.018229	0.005571	0.34586	0.18147	0.94044	0.08281	0.10691	0.25703
Prevotellaceae	Prevotellaceae_UCG-001	OTU967	0.43196	0.071844	0.20392	0.045533	0.018228	0.0051519	0.37653	0.17242	0.94136	0.054055	0.58685	0.17201
Rikenellaceae	Rikenellaceae_RC9_gut_group	OTU499	0.42372	0.073148	0.20501	0.046349	0.018188	0.0062769	0.34263	0.1751	-0.5561	0.19762	0.54932	0.20565
Christensenellaceae	Christensenellaceae_R-7_group	OTU1270	0.4205	0.076643	0.20489	0.071133	0.018185	0.057996	0.35985	0.22422	0.3915	0.73494	-0.26384	1.0577
Bacteroidales_RF16_group	unknown_genus	OTU1560	0.4205	0.076605	0.20252	0.070669	0.018157	0.054255	0.36065	0.25142	0.21723	0.61812	-0.2923	1.0822
Lachnospiraceae	Oribacterium	OTU1451	0.42029	0.076588	0.19968	0.070647	0.018149	0.057732	0.36195	0.21819	-0.038727	1.125	-0.33806	1.2506
Lachnospiraceae	[Eubacterium]_ruminantium_group	OTU1455	0.4231	0.073115	0.20997	0.046592	0.018144	0.0068541	0.37024	0.16846	0.48371	0.23209	0.93098	0.16999
Muribaculaceae	unknown_genus	OTU2336	0.42137	0.07349	0.20835	0.046502	0.018101	0.0062421	0.35075	0.1706	-0.27656	0.21944	0.77236	0.12754
Lachnospiraceae	[Eubacterium]_ruminantium_group	OTU1251	0.42273	0.074396	0.2067	0.04645	0.018073	0.0055544	0.36042	0.17407	0.049924	0.22545	0.93954	0.058008
Lachnospiraceae	[Ruminococcus]_gauvreauii_group	OTU1209	0.4205	0.076718	0.20155	0.070453	0.018048	0.054591	0.33943	0.21733	-0.18182	1.4159	0.71031	1.1891
Prevotellaceae	Prevotella	OTU486	0.42246	0.071913	0.20246	0.042187	0.01802	0.0061128	0.35194	0.17084	0.51131	0.18396	-0.58714	0.17135
[Eubacterium]_coprostanoligenes_group	unknown_genus	OTU1502	0.43229	0.076482	0.2029	0.070924	0.018001	0.053396	0.37576	0.25498	0.68431	0.75055	0.21723	1.0166
Muribaculaceae	unknown_genus	OTU709	0.41862	0.076532	0.19685	0.070378	0.017998	0.055817	0.37691	0.21746	0.20514	1.2295	-0.1916	1.099
Prevotellaceae	Prevotellaceae_UCG-003	OTU357	0.42107	0.07663	0.20218	0.070776	0.01799	0.056941	0.36331	0.21269	-0.62064	0.80956	0.022402	1.2413
F082	unknown_genus	OTU1521	0.42027	0.073738	0.20658	0.041137	0.017966	0.0053965	0.35456	0.1674	0.068054	0.21054	-0.89632	0.068756
unknown_family	unknown_genus	OTU2061	0.41548	0.073019	0.19715	0.0407	0.017896	0.0069956	0.34347	0.17331	-0.11407	0.34942	-0.90987	0.24812
Prevotellaceae	Prevotella	OTU1977	0.42097	0.076629	0.1997	0.070671	0.017858	0.057562	0.36416	0.21997	0.10287	0.73141	0.054006	1.2561
[Eubacterium]_coprostanoligenes_group	unknown_genus	OTU2523	0.41949	0.076504	0.19851	0.070474	0.017844	0.053744	0.35967	0.21704	0.41175	0.71064	0.57918	1.0647
Christensenellaceae	Christensenellaceae_R-7_group	OTU1636	0.42715	0.073023	0.21268	0.046766	0.017819	0.0050685	0.37624	0.16981	0.79168	0.10344	0.83755	0.091569
Lachnospiraceae	Marvinbryantia	OTU1392	0.41969	0.076582	0.20033	0.070731	0.017738	0.060499	0.36192	0.21549	0.2716	0.61568	-0.0016014	1.3908
Ruminococcaceae	Ruminococcus	OTU640	0.4254	0.076611	0.1978	0.070644	0.017732	0.061251	0.36944	0.2166	-0.6273	0.6941	-0.065415	1.0049
Anaerovoracaceae	Family_XIII_AD3011_group	OTU1914	0.42025	0.073186	0.20221	0.045509	0.017697	0.0056626	0.35604	0.17008	0.26451	0.21304	0.97139	0.044342
Lachnospiraceae	Acetitomaculum	OTU1044	0.41898	0.073138	0.20274	0.04619	0.017664	0.0055539	0.36692	0.16927	-0.22235	0.22339	0.80659	0.12333
Prevotellaceae	Prevotella	OTU581	0.42157	0.072975	0.20955	0.046465	0.017661	0.0051711	0.34476	0.16846	-0.32794	0.19533	0.75769	0.16685
Prevotellaceae	Prevotella	OTU273	0.41889	0.0719	0.21155	0.045544	0.017537	0.0053432	0.3651	0.1643	0.54325	0.16214	0.95324	0.057045
Prevotellaceae	Prevotella	OTU111	0.41756	0.071436	0.20065	0.04233	0.017519	0.0058841	0.36652	0.17318	0.75208	0.13137	-0.27954	0.23702
Lachnospiraceae	Blautia	OTU740	0.42179	0.076541	0.20144	0.070753	0.017516	0.060964	0.35059	0.25072	0.16935	0.54564	-0.80027	1.2588
Prevotellaceae	Prevotellaceae_UCG-001	OTU1568	0.41985	0.072527	0.20412	0.046205	0.017502	0.0060473	0.34439	0.17656	-0.62334	0.53151	0.47238	0.30465
Christensenellaceae	Christensenellaceae_R-7_group	OTU289	0.42365	0.071492	0.20258	0.043435	0.017502	0.0046325	0.3685	0.17368	-0.97784	0.031808	-0.35044	0.20451
Lachnospiraceae	Lachnoclostridium	OTU3738	0.42114	0.073479	0.2022	0.04637	0.017498	0.0057944	0.36114	0.1718	0.36432	0.2248	0.97323	0.091919
Ruminococcaceae	Ruminococcus	OTU941	0.4182	0.076714	0.19949	0.070775	0.017468	0.055948	0.34632	0.21822	0.19973	0.67211	0.806	1.0821
Christensenellaceae	Christensenellaceae_R-7_group	OTU208	0.41968	0.073192	0.1987	0.045425	0.01743	0.0063122	0.37206	0.17048	-0.10661	0.25141	0.8422	0.12765
Prevotellaceae	Prevotella	OTU179	0.42034	0.073253	0.19969	0.045073	0.01741	0.0053837	0.37418	0.16782	-0.29343	0.24875	0.76225	0.36212
Lachnospiraceae	Oribacterium	OTU1246	0.41938	0.076636	0.19494	0.070505	0.017398	0.055954	0.35608	0.21658	0.16819	0.65118	0.33305	1.1305
Prevotellaceae	Prevotella	OTU872	0.41951	0.073157	0.19807	0.040821	0.017389	0.0051857	0.35695	0.17085	-0.43732	0.18982	-0.96911	0.082965
Christensenellaceae	Christensenellaceae_R-7_group	OTU787	0.42289	0.073092	0.19732	0.040978	0.017375	0.0047029	0.36484	0.17218	-0.58265	0.152	-0.94875	0.041342
Prevotellaceae	Prevotella	OTU122	0.42355	0.071815	0.20002	0.04304	0.017363	0.0053087	0.36497	0.17541	0.79696	0.096885	-0.23887	0.22509
Fibrobacteraceae	Fibrobacter	OTU147	0.41919	0.073028	0.20015	0.040126	0.017297	0.0061607	0.36716	0.17076	0.32762	0.213	-0.72105	0.14937
Lachnospiraceae	unknown_genus	OTU344	0.42553	0.076523	0.20053	0.07076	0.017286	0.060976	0.36204	0.26986	-0.45417	0.66371	0.06506	1.0893
Prevotellaceae	Prevotella	OTU1124	0.42102	0.073968	0.20707	0.041631	0.01726	0.0051124	0.36846	0.17005	0.041201	0.20509	-0.90522	0.055093
Christensenellaceae	Christensenellaceae_R-7_group	OTU382	0.42278	0.073148	0.20013	0.045371	0.017227	0.0049871	0.35802	0.17565	-0.66809	0.12594	0.44059	0.1884
Lachnospiraceae	Lachnospiraceae_FCS020_group	OTU1540	0.42077	0.073645	0.2131	0.046852	0.017205	0.0050328	0.35405	0.17039	0.18187	0.20753	0.97137	0.030972
Prevotellaceae	Prevotella	OTU1659	0.42223	0.07268	0.19745	0.044535	0.017201	0.005953	0.37267	0.1745	-0.61	0.1781	0.46733	0.22312
[Eubacterium]_coprostanoligenes_group	unknown_genus	OTU1040	0.41948	0.073452	0.20349	0.041865	0.017189	0.0055527	0.36105	0.17085	0.43719	0.16928	-0.66347	0.143
Prevotellaceae	Prevotella	OTU1000	0.42121	0.076599	0.20025	0.070667	0.017175	0.059741	0.36247	0.2832	-0.11087	0.7206	0.11528	1.2732
Lachnospiraceae	Acetitomaculum	OTU1262	0.42107	0.074013	0.19432	0.040248	0.017169	0.0058391	0.37079	0.16981	0.30376	0.19927	-0.75084	0.13275
Prevotellaceae	Prevotella	OTU428	0.42003	0.071901	0.19665	0.045228	0.017117	0.0054576	0.37836	0.17345	-0.73507	0.13229	0.30652	0.23345
Christensenellaceae	Christensenellaceae_R-7_group	OTU1276	0.42104	0.076582	0.20748	0.070771	0.017103	0.059506	0.36577	0.21146	-0.14335	0.57726	-0.78342	0.93373
Lachnospiraceae	Marvinbryantia	OTU1552	0.42033	0.072233	0.1988	0.042048	0.017101	0.0051529	0.36136	0.1757	-0.74823	0.13023	-0.84525	0.10665
Rikenellaceae	Rikenellaceae_RC9_gut_group	OTU1223	0.42137	0.076673	0.19726	0.070689	0.017066	0.056131	0.36272	0.22609	0.30643	0.65822	-0.083376	1.1468
Lachnospiraceae	[Ruminococcus]_gauvreauii_group	OTU1141	0.42283	0.076735	0.2016	0.070862	0.01702	0.059942	0.36563	0.22575	-0.43265	0.69341	-0.078147	0.92849
Rikenellaceae	Rikenellaceae_RC9_gut_group	OTU1052	0.42405	0.073488	0.20594	0.045725	0.017001	0.0045804	0.3701	0.17608	0.83054	0.078567	0.80775	0.094822
Lachnospiraceae	Marvinbryantia	OTU1269	0.42085	0.076581	0.19868	0.070471	0.016857	0.056961	0.3622	0.21541	0.33725	0.64336	0.91926	1.4394
Ruminococcaceae	CAG-352	OTU1612	0.42103	0.072197	0.20012	0.045223	0.016806	0.0049341	0.36278	0.17815	0.95846	0.061586	0.50817	0.19769
Lachnospiraceae	[Eubacterium]_ruminantium_group	OTU1174	0.42505	0.072032	0.20017	0.044481	0.016778	0.0053417	0.3662	0.17163	-0.80432	0.35721	0.1988	0.30105
Fibrobacteraceae	Fibrobacter	OTU1095	0.41888	0.076487	0.20039	0.070898	0.016736	0.060128	0.37792	0.21737	0.73716	0.95822	0.19	0.86376
Christensenellaceae	Christensenellaceae_R-7_group	OTU2517	0.42165	0.073422	0.20406	0.045542	0.016723	0.0052308	0.36291	0.17391	0.43797	0.18979	0.9737	0.046053
Lachnospiraceae	[Eubacterium]_xylanophilum_group	OTU114	0.41851	0.073119	0.20641	0.043832	0.016674	0.0052043	0.36087	0.1753	0.79859	0.1021	-0.23898	0.23082
Bacteroidales_BS11_gut_group	unknown_genus	OTU1435	0.42972	0.072725	0.2069	0.041595	0.016674	0.0066474	0.32468	0.16958	0.45826	0.22931	-0.604	0.23088
Ruminococcaceae	Ruminococcus	OTU615	0.41952	0.073423	0.20776	0.045442	0.01665	0.005221	0.35509	0.17049	0.081426	0.225	0.94068	0.052857
Bacteroidales_UCG-001	unknown_genus	OTU342	0.42073	0.073047	0.19786	0.044491	0.016635	0.0058124	0.36471	0.16842	-0.25833	0.23103	0.76121	0.14489
Bacteroidales_RF16_group	unknown_genus	OTU495	0.41359	0.075994	0.20613	0.070558	0.016626	0.05981	0.35729	0.58093	-0.51106	1.5851	-0.82446	2.3018
Lachnospiraceae	Blautia	OTU1867	0.42179	0.072741	0.2037	0.045168	0.016594	0.0051093	0.35934	0.17606	0.94043	0.20845	0.55457	0.19444
[Clostridium]_methylpentosum_group	unknown_genus	OTU2689	0.41034	0.070774	0.19966	0.04438	0.016555	0.0044098	0.35368	0.17847	0.97219	0.032345	0.22843	0.22227
Lachnospiraceae	Lachnospiraceae_AC2044_group	OTU458	0.41889	0.073119	0.19679	0.040774	0.016548	0.0051435	0.35397	0.1722	-0.26113	0.21464	-0.96874	0.053271
Prevotellaceae	Prevotella	OTU1340	0.42349	0.076408	0.20115	0.070832	0.016545	0.05759	0.37082	0.24602	0.73536	0.90911	0.11223	0.91235
Prevotellaceae	Prevotella	OTU873	0.42094	0.076518	0.19949	0.070803	0.016518	0.058823	0.34909	0.21876	-0.27047	0.68524	-0.077316	1.0271
Acholeplasmataceae	Anaeroplasma	OTU346	0.42134	0.073898	0.20839	0.046539	0.016455	0.005156	0.36445	0.17221	0.4783	0.19723	0.97255	0.25706
Oscillospiraceae	NK4A214_group	OTU27	0.41995	0.072939	0.19838	0.043169	0.016443	0.0053818	0.36638	0.17277	-0.41208	0.19883	0.67088	0.1542
Prevotellaceae	Prevotellaceae_Ga6A1_group	OTU336	0.41936	0.076621	0.20603	0.071135	0.016402	0.060207	0.36086	0.2303	-0.0085046	0.61354	-0.47475	0.98297
Fibrobacteraceae	Fibrobacter	OTU324	0.41515	0.073996	0.20377	0.068925	0.016366	0.0096095	0.36719	0.21172	0.8803	0.45936	0.75516	0.46018
Lachnospiraceae	Blautia	OTU396	0.42024	0.076405	0.20041	0.048737	0.016287	0.021267	0.3627	0.19699	-0.3353	0.90078	-0.9963	0.70733
Christensenellaceae	Christensenellaceae_R-7_group	OTU218	0.42402	0.072287	0.19982	0.044209	0.016277	0.0061237	0.34804	0.1786	0.9183	0.14787	0.19177	0.32879
Acholeplasmataceae	Anaeroplasma	OTU800	0.41965	0.073617	0.20434	0.041594	0.01627	0.0054825	0.36229	0.17288	-0.086789	0.24359	-0.93129	0.093432
Lachnospiraceae	Lachnospiraceae_FE2018_group	OTU361	0.42191	0.073817	0.21014	0.03999	0.016264	0.0053124	0.34127	0.16989	0.15533	0.22041	-0.85277	0.10332
Anaerovoracaceae	Family_XIII_AD3011_group	OTU525	0.42016	0.071494	0.20106	0.044048	0.016197	0.0048225	0.37169	0.17255	-0.8605	0.083012	0.099647	0.23872
Eggerthellaceae	DNF00809	OTU306	0.42758	0.072297	0.20105	0.044922	0.016191	0.0049321	0.34996	0.1758	-0.64451	0.14284	0.46871	0.19324
Prevotellaceae	Prevotella	OTU1236	0.41926	0.073485	0.198	0.045091	0.01607	0.0048923	0.35537	0.176	0.57327	0.15788	0.95059	0.090561
Lachnospiraceae	Acetitomaculum	OTU1797	0.42052	0.073865	0.20904	0.041672	0.016052	0.0050688	0.36509	0.1694	0.15966	0.20942	-0.84696	0.082862
Prevotellaceae	Prevotella	OTU1657	0.42052	0.073166	0.20503	0.042552	0.016025	0.0046293	0.36275	0.17499	-0.62872	0.15259	-0.92891	0.05716
Christensenellaceae	Christensenellaceae_R-7_group	OTU1287	0.4217	0.076459	0.19874	0.070755	0.016005	0.061632	0.36594	0.2186	0.19963	0.74719	-0.20876	1.1193
Prevotellaceae	Prevotella	OTU62	0.41462	0.071488	0.20432	0.045139	0.016	0.0049321	0.35935	0.17384	0.82782	0.10925	0.77069	0.13088
Prevotellaceae	Prevotella	OTU1522	0.42029	0.074087	0.20895	0.046959	0.015957	0.0054434	0.34605	0.17261	-0.10634	0.23532	0.87198	0.11005
unknown_family	unknown_genus	OTU1097	0.41144	0.070832	0.20078	0.043384	0.015942	0.0046991	0.36568	0.17413	0.87774	0.077188	-0.06562	0.23562
Ruminococcaceae	Ruminococcus	OTU656	0.42561	0.071602	0.20374	0.042661	0.015927	0.0047895	0.37507	0.17133	-0.79573	0.12304	-0.80172	0.11365
Lachnospiraceae	[Eubacterium]_ruminantium_group	OTU1094	0.42072	0.073396	0.19882	0.046148	0.015922	0.005534	0.36205	0.17569	-0.44083	0.24466	0.64509	0.23137
Prevotellaceae	Prevotella	OTU3168	0.42023	0.072298	0.20509	0.045442	0.015921	0.0049099	0.36543	0.1716	0.75	0.24064	0.84822	0.24694
Atopobiaceae	Olsenella	OTU1708	0.42789	0.072553	0.20501	0.043082	0.015907	0.0046383	0.37322	0.17346	-0.91837	0.075431	-0.64211	0.15795
Oscillospiraceae	UCG-005	OTU190	0.42824	0.073317	0.2059	0.044087	0.015897	0.0046107	0.3398	0.177	0.90842	0.094273	-0.033053	0.25106
Oscillospiraceae	NK4A214_group	OTU247	0.42315	0.073234	0.20206	0.045085	0.015841	0.0049442	0.35137	0.17303	-0.30351	0.20188	0.76658	0.11331
Hungateiclostridiaceae	Saccharofermentans	OTU339	0.42014	0.073707	0.20906	0.046262	0.015829	0.0045223	0.35604	0.17285	0.33083	0.19278	0.98952	0.017116
Lachnospiraceae	Coprococcus	OTU975	0.4234	0.076285	0.19748	0.070845	0.015794	0.057977	0.33545	0.21288	0.96779	1.2264	0.15358	1.0099
Muribaculaceae	unknown_genus	OTU1873	0.41411	0.074848	0.19558	0.06648	0.01578	0.0091069	0.35117	0.21728	-0.63284	0.4063	-0.9424	0.38013
Oscillospiraceae	NK4A214_group	OTU197	0.42091	0.075954	0.20174	0.050247	0.015756	0.017627	0.36693	0.19592	-0.9252	1.4848	0.0051599	2.5862
Christensenellaceae	Christensenellaceae_R-7_group	OTU1111	0.42237	0.072751	0.20401	0.046148	0.015626	0.0049528	0.34272	0.17674	-0.60218	0.15803	0.51974	0.18824
Bacteroidales_RF16_group	unknown_genus	OTU643	0.42021	0.072656	0.20709	0.041249	0.015614	0.0050502	0.34796	0.17147	0.603	0.14725	-0.50537	0.18059
Rikenellaceae	Rikenellaceae_RC9_gut_group	OTU758	0.41629	0.072266	0.2088	0.045722	0.01561	0.0060297	0.36084	0.17123	0.58077	0.2179	0.89786	0.1486
Prevotellaceae	Prevotella	OTU23	0.4216	0.07405	0.19523	0.043142	0.0156	0.0046675	0.35187	0.17556	-0.022956	0.21867	0.9171	0.06126
Atopobiaceae	unknown_genus	OTU2065	0.42025	0.072905	0.19534	0.044909	0.015594	0.0064312	0.37528	0.17336	-0.41218	0.28122	0.61068	0.31569
Oscillospiraceae	NK4A214_group	OTU823	0.42061	0.076641	0.20072	0.070753	0.015455	0.058508	0.36284	0.23052	-0.13545	0.62448	0.19694	1.1236
Anaerovoracaceae	Family_XIII_UCG-001	OTU900	0.42035	0.071137	0.20102	0.04508	0.015429	0.0047871	0.35451	0.17609	-0.78278	0.11216	0.26601	0.23094
Lachnospiraceae	unknown_genus	OTU1656	0.41498	0.071286	0.20065	0.045226	0.015417	0.0045903	0.35749	0.1752	0.91079	0.095226	0.62959	0.17225
Muribaculaceae	unknown_genus	OTU2183	0.42339	0.0727	0.20312	0.042839	0.015415	0.0055442	0.3546	0.17091	0.53949	0.18517	-0.55284	0.19844
Prevotellaceae	Prevotella	OTU876	0.41156	0.071002	0.20159	0.044959	0.015397	0.0045399	0.36685	0.17812	0.96612	0.056914	0.24279	0.24098
Christensenellaceae	Christensenellaceae_R-7_group	OTU1072	0.41414	0.071568	0.19318	0.045255	0.015296	0.0055011	0.34548	0.17914	0.85504	0.15502	0.65946	0.20967
unknown_family	unknown_genus	OTU411	0.42049	0.073503	0.20416	0.042044	0.015288	0.0049442	0.36224	0.17085	0.51717	0.15624	-0.59006	0.18575
F082	unknown_genus	OTU1436	0.41924	0.076434	0.20083	0.067622	0.015287	0.010815	0.37139	0.2073	-0.036013	0.68475	0.91371	1.3288
Lactobacillaceae	Lactobacillus	OTU388	0.42041	0.076609	0.19729	0.050536	0.015272	0.021234	0.36846	0.19725	0.2271	0.88275	-0.81922	0.96872
Lachnospiraceae	[Eubacterium]_hallii_group	OTU1487	0.41577	0.076562	0.2008	0.070816	0.015213	0.059891	0.35954	0.30232	0.4781	0.63164	0.084681	0.8848
Ruminococcaceae	Ruminococcus	OTU799	0.42214	0.076536	0.20288	0.070975	0.015197	0.057245	0.36908	0.21933	-0.02859	0.68766	-0.49144	1.1203
Bacteroidales_RF16_group	unknown_genus	OTU4	0.42242	0.076117	0.20011	0.070758	0.015189	0.060737	0.35851	0.2161	0.99811	1.4409	0.31029	1.5064
Prevotellaceae	Prevotella	OTU1524	0.41952	0.073588	0.19442	0.044621	0.015166	0.0048178	0.34679	0.17551	0.2505	0.43948	0.9745	2.0799
Lachnospiraceae	Moryella	OTU575	0.41603	0.072765	0.18889	0.044392	0.015154	0.0052359	0.34701	0.17565	-0.031905	0.24766	0.89236	0.34032
Prevotellaceae	Prevotella	OTU449	0.41863	0.076541	0.19501	0.050566	0.015123	0.020472	0.38581	0.21821	-0.25121	1.1035	0.79357	0.81404
Anaerovoracaceae	Family_XIII_AD3011_group	OTU332	0.42202	0.073114	0.20629	0.045195	0.015114	0.0049992	0.34683	0.17286	-0.33094	0.21091	0.74154	0.14082
Prevotellaceae	Prevotella	OTU465	0.42448	0.072741	0.19943	0.042274	0.015101	0.0049981	0.36255	0.17417	0.7452	0.1358	-0.30348	0.23037
Spirochaetaceae	Treponema	OTU1664	0.42878	0.072202	0.19951	0.044361	0.015093	0.0053718	0.37628	0.17442	0.75993	0.15275	-0.25468	0.26964
UCG-010	unknown_genus	OTU1080	0.42295	0.074136	0.2066	0.042312	0.015064	0.0063078	0.37457	0.17228	-0.26386	0.28783	-0.9322	0.14986
Prevotellaceae	Prevotella	OTU2012	0.41946	0.073264	0.20127	0.041518	0.015056	0.0046135	0.35445	0.17272	-0.54264	0.19492	-0.94257	0.10756
Bacteroidales_UCG-001	unknown_genus	OTU1024	0.42067	0.072185	0.20531	0.044356	0.015028	0.0048703	0.3475	0.17277	-0.75689	0.12664	0.2912	0.23233
Acholeplasmataceae	Anaeroplasma	OTU192	0.42544	0.072303	0.20264	0.044949	0.014965	0.003961	0.37469	0.17599	0.97448	0.029113	0.2471	0.21969
Oscillospiraceae	NK4A214_group	OTU1282	0.42468	0.073891	0.20201	0.045999	0.014917	0.0042865	0.34235	0.17743	-0.49347	0.15985	0.64096	0.14047
Prevotellaceae	Prevotella	OTU1205	0.42168	0.07255	0.19943	0.043867	0.014907	0.0049574	0.35392	0.17833	-0.95366	0.066366	-0.27214	0.24943
Prevotellaceae	Prevotella	OTU2247	0.42163	0.071768	0.20114	0.046146	0.014888	0.0044173	0.36264	0.17632	0.92133	0.10011	0.6314	0.17634
Lachnospiraceae	Lachnospiraceae_AC2044_group	OTU461	0.4222	0.073317	0.20371	0.044576	0.014858	0.0047367	0.36493	0.1681	0.14639	0.2216	0.95149	0.050581
unknown_family	unknown_genus	OTU128	0.42347	0.076186	0.20263	0.070707	0.014797	0.059184	0.36954	0.35217	-0.75474	1.5074	-0.11942	1.7096
Ruminococcaceae	Ruminococcus	OTU457	0.41993	0.072668	0.20442	0.042175	0.014753	0.00505	0.34984	0.17255	0.47241	0.18015	-0.63003	0.16344
unknown_family	unknown_genus	OTU1379	0.42078	0.076621	0.19995	0.07061	0.014661	0.056902	0.36443	0.21597	-0.032194	0.63768	-0.32143	1.2084
Prevotellaceae	Prevotella	OTU1629	0.42223	0.073707	0.20109	0.043531	0.014659	0.0054442	0.35463	0.17829	0.47258	0.19772	-0.62375	0.19891
Bacteroidales_RF16_group	unknown_genus	OTU838	0.42505	0.073748	0.20234	0.042411	0.014633	0.0057443	0.34621	0.17459	0.20134	0.37391	-0.79645	0.29863
Prevotellaceae	Prevotella	OTU189	0.41609	0.072135	0.20123	0.041674	0.01462	0.0050964	0.36439	0.1719	0.50456	0.17748	-0.58065	0.18086
Acholeplasmataceae	Anaeroplasma	OTU1692	0.41783	0.076711	0.19988	0.070811	0.014548	0.056867	0.35245	0.21661	0.083035	0.60839	0.43629	7.8352
Ruminococcaceae	Ruminococcus	OTU752	0.41887	0.073258	0.20059	0.042654	0.014483	0.0046253	0.36879	0.17639	0.72545	0.12078	-0.34808	0.21774
Prevotellaceae	Prevotella	OTU1014	0.43015	0.072601	0.20399	0.043455	0.014393	0.0055332	0.37524	0.17274	-0.83797	0.19432	-0.66803	0.25609
Lachnospiraceae	multi_affiliation	OTU857	0.42308	0.073787	0.1995	0.042395	0.014354	0.0050474	0.35263	0.17582	-0.058028	0.29015	-0.92255	0.12511
Lachnospiraceae	Lachnospiraceae_AC2044_group	OTU138	0.41911	0.073421	0.19591	0.044442	0.014337	0.0053864	0.3781	0.173	-0.023008	0.28435	0.87438	0.15041
Prevotellaceae	Prevotella	OTU205	0.4187	0.071737	0.20247	0.045792	0.014325	0.0055356	0.36711	0.17564	0.89478	0.20511	0.54248	0.25064
Hungateiclostridiaceae	Ruminiclostridium	OTU1196	0.42032	0.073353	0.20221	0.043109	0.014298	0.0044335	0.36299	0.17552	0.70252	0.11415	-0.3879	0.20357
Selenomonadaceae	Selenomonas	OTU1119	0.42077	0.076637	0.19944	0.070722	0.014297	0.058644	0.36353	0.21492	-0.26917	0.64761	-0.065263	0.88793
Ruminococcaceae	CAG-352	OTU858	0.42056	0.076687	0.20022	0.070691	0.014287	0.055464	0.3604	0.21576	-0.063476	0.6463	-0.079394	0.8757
Ruminococcaceae	Ruminococcus	OTU762	0.42652	0.071837	0.2052	0.043182	0.01428	0.0040401	0.37451	0.17303	-0.93246	0.063062	-0.61282	0.16047
unknown_family	unknown_genus	OTU2782	0.41733	0.073037	0.19769	0.045801	0.014261	0.0052883	0.35241	0.17508	0.41398	0.2497	0.95498	0.13573
Ruminococcaceae	Ruminococcus	OTU1277	0.41742	0.072318	0.18702	0.040508	0.014245	0.004183	0.35303	0.17645	-0.63877	0.14993	-0.91403	0.064888
Lachnospiraceae	Lachnospiraceae_NK3A20_group	OTU1112	0.42207	0.073546	0.20157	0.045501	0.014108	0.0046452	0.36569	0.17419	0.61747	0.16501	0.9238	0.080409
Lachnospiraceae	Roseburia	OTU1424	0.42107	0.070879	0.19848	0.042849	0.014093	0.0036177	0.35624	0.17427	-0.97116	0.039889	-0.45483	0.18374
Ruminococcaceae	Ruminococcus	OTU1213	0.42269	0.073361	0.19737	0.04145	0.014085	0.0054613	0.37135	0.17128	-0.33362	0.26242	-0.92896	0.17141
Succinivibrionaceae	Ruminobacter	OTU1129	0.42719	0.073334	0.20174	0.045853	0.014066	0.0045162	0.36906	0.17493	0.73906	0.13322	0.85981	0.10675
Lachnospiraceae	Lachnospiraceae_UCG-008	OTU1978	0.42205	0.07635	0.20087	0.070575	0.014044	0.055958	0.36151	0.27821	-0.65976	1.2332	-0.55895	2.0627
Lachnospiraceae	[Eubacterium]_ruminantium_group	OTU1069	0.42114	0.076614	0.19518	0.070302	0.014031	0.056813	0.36818	0.23796	-0.032886	0.5554	-0.83685	1.0849
Ruminococcaceae	Ruminococcus	OTU558	0.42269	0.072273	0.2072	0.042669	0.01389	0.0037857	0.37144	0.17148	-0.84718	0.097522	-0.7675	0.11242
Anaerovoracaceae	[Eubacterium]_nodatum_group	OTU618	0.4213	0.072167	0.1989	0.042603	0.013875	0.0037834	0.36105	0.17647	-0.88614	0.068368	-0.70935	0.12953
Christensenellaceae	Christensenellaceae_R-7_group	OTU66	0.41229	0.071118	0.19166	0.040694	0.01385	0.0043751	0.34037	0.17737	-0.80429	0.15909	-0.77009	0.18933
Ruminococcaceae	CAG-352	OTU810	0.42029	0.073478	0.20355	0.045458	0.013798	0.0063544	0.36063	0.1736	0.21707	0.4011	0.88609	0.55981
Fibrobacteraceae	Fibrobacter	OTU2326	0.42358	0.073143	0.18973	0.041133	0.013743	0.0047605	0.36098	0.177	-0.50793	0.20947	-0.93515	0.10526
[Eubacterium]_coprostanoligenes_group	unknown_genus	OTU1966	0.42067	0.073709	0.20677	0.046658	0.013739	0.0059937	0.35913	0.17379	0.0088716	0.32335	0.86112	0.28692
Prevotellaceae	Prevotella	OTU213	0.42908	0.073148	0.20156	0.04305	0.013733	0.0045209	0.35114	0.17655	0.67079	0.13399	-0.42934	0.20569
Lachnospiraceae	Lachnospiraceae_NK4A136_group	OTU628	0.42121	0.07648	0.1938	0.070151	0.0137	0.058019	0.36551	0.30946	-0.32857	0.78805	0.67465	1.2721
Prevotellaceae	Prevotellaceae_NK3B31_group	OTU2103	0.42108	0.073374	0.2088	0.046095	0.013664	0.0048531	0.34923	0.17179	-0.090224	0.24137	0.86634	0.10445
Christensenellaceae	Christensenellaceae_R-7_group	OTU1313	0.42283	0.071156	0.19851	0.042845	0.013639	0.0042696	0.35555	0.17444	-0.95279	0.099539	-0.36965	0.22448
Prevotellaceae	Prevotellaceae_UCG-001	OTU251	0.41953	0.076366	0.20612	0.070531	0.013592	0.054748	0.36011	0.22171	0.59415	0.92955	0.84728	1.2453
Prevotellaceae	Prevotella	OTU2489	0.41011	0.071709	0.20172	0.043545	0.013587	0.0038297	0.36552	0.1761	0.91989	0.060827	0.024057	0.23562
Marinilabiliaceae	unknown_genus	OTU718	0.42711	0.073209	0.20166	0.042842	0.013584	0.0046651	0.35687	0.17619	0.88911	0.21987	-0.011495	0.28194
Ruminococcaceae	Ruminococcus	OTU649	0.42139	0.073715	0.20247	0.046525	0.013568	0.0051833	0.36576	0.17321	0.20947	0.28298	0.94029	0.25182
F082	unknown_genus	OTU441	0.4314	0.072333	0.20674	0.046041	0.01353	0.0041829	0.38108	0.16945	0.73367	0.12726	0.86982	0.095895
Muribaculaceae	unknown_genus	OTU2163	0.42089	0.07403	0.20114	0.042446	0.013476	0.0047401	0.35146	0.1763	0.4191	0.19195	-0.6791	0.16465
Prevotellaceae	Prevotellaceae_UCG-003	OTU2365	0.41908	0.073512	0.1986	0.04542	0.013476	0.0056224	0.37338	0.17409	-0.37812	0.27912	0.65224	0.23645
Prevotellaceae	Prevotella	OTU1931	0.42268	0.071401	0.20073	0.04403	0.013474	0.0041257	0.36308	0.17461	-0.95421	0.078888	-0.22946	0.2376
Lachnospiraceae	Lachnospiraceae_XPB1014_group	OTU813	0.42326	0.072425	0.20081	0.043258	0.013422	0.0041544	0.36322	0.17671	-0.96688	0.059544	-0.34637	0.22707
Lachnospiraceae	[Eubacterium]_hallii_group	OTU1425	0.42313	0.076583	0.20523	0.070942	0.013421	0.059948	0.37261	0.22244	-0.037138	0.64199	-0.72466	1.2732
Prevotellaceae	Prevotella	OTU1469	0.42045	0.076576	0.20188	0.070684	0.013356	0.058816	0.3604	0.21942	-0.31764	0.8073	-0.47735	0.887
Prevotellaceae	Prevotellaceae_UCG-001	OTU107	0.41231	0.063273	1	0	0.013304	0.0025577	0.33164	1.1197	0.99774	0.0031708	0.33025	1.0856
Lachnospiraceae	Marvinbryantia	OTU1232	0.42043	0.07282	0.20222	0.044758	0.013303	0.0033242	0.36368	0.17674	0.96464	0.02598	0.54715	0.16339
Christensenellaceae	Christensenellaceae_R-7_group	OTU1082	0.41893	0.073014	0.20772	0.04552	0.01325	0.0043203	0.35642	0.17224	0.57475	0.16994	0.93202	0.078603
Ruminococcaceae	unknown_genus	OTU1210	0.4196	0.073553	0.19844	0.045287	0.013243	0.0040091	0.35602	0.17533	0.21241	0.21481	0.97531	0.042476
UCG-010	unknown_genus	OTU2534	0.41776	0.072113	0.2024	0.054889	0.013227	0.0059351	0.36336	0.18085	-0.71794	0.4696	-0.76583	0.25085
Streptococcaceae	Streptococcus	OTU119	0.42085	0.073581	0.20405	0.040472	0.013218	0.0050495	0.37425	0.1696	-0.032892	0.27532	-0.89194	0.13166
Succinivibrionaceae	Succinivibrionaceae_UCG-002	OTU84	0.42143	0.072449	0.19808	0.044183	0.013213	0.003764	0.35111	0.17856	0.9714	0.10252	0.38571	0.27489
Fibrobacteraceae	Fibrobacter	OTU1494	0.42328	0.076618	0.20291	0.070958	0.013211	0.063097	0.36879	0.2125	0.83673	0.89887	0.71535	0.9996
unknown_family	unknown_genus	OTU2530	0.42078	0.076631	0.19984	0.070684	0.013188	0.057364	0.3649	0.21697	0.14945	0.64394	-0.38828	0.89742
Prevotellaceae	Prevotella	OTU476	0.42048	0.07341	0.19793	0.044555	0.013157	0.0045328	0.36681	0.1709	-0.052759	0.24822	0.88013	0.11181
Prevotellaceae	Prevotella	OTU2116	0.41987	0.072797	0.19999	0.042734	0.013106	0.0049103	0.36117	0.17431	0.51343	0.19166	-0.56703	0.19895
Rikenellaceae	Rikenellaceae_RC9_gut_group	OTU1874	0.42014	0.076598	0.20211	0.070927	0.013103	0.05721	0.36162	0.22079	0.18238	0.67502	0.65241	1.0525
Rikenellaceae	Rikenellaceae_RC9_gut_group	OTU598	0.41951	0.076425	0.20239	0.070807	0.0131	0.059132	0.36243	0.21782	0.45196	0.64798	0.50218	1.0251
Bacteroidales_RF16_group	unknown_genus	OTU1794	0.42055	0.076623	0.19841	0.070758	0.013074	0.053998	0.3601	0.22922	0.37443	0.67905	-0.15526	0.85411
Fibrobacteraceae	Fibrobacter	OTU1882	0.42378	0.073038	0.19652	0.042022	0.01304	0.0047607	0.37055	0.17583	0.62946	0.19771	-0.44452	0.24066
Prevotellaceae	Prevotella	OTU2444	0.42104	0.073576	0.20158	0.045499	0.012975	0.0048672	0.35711	0.17478	0.048522	0.27558	0.90581	0.1432
Lachnospiraceae	[Ruminococcus]_gauvreauii_group	OTU544	0.4201	0.073534	0.20381	0.044851	0.01288	0.0047509	0.35919	0.17492	-0.4301	0.23669	0.6454	0.19217
Ruminococcaceae	Ruminococcus	OTU249	0.42039	0.073524	0.19356	0.045431	0.012878	0.0056032	0.37235	0.17441	0.054081	0.32433	0.86822	0.23629
Acholeplasmataceae	Anaeroplasma	OTU788	0.42277	0.072499	0.20275	0.044826	0.012878	0.0041276	0.37855	0.17481	0.93346	0.087906	0.14298	0.2608
Prevotellaceae	Prevotella	OTU896	0.42029	0.072669	0.201	0.044532	0.01287	0.0044669	0.36093	0.17157	-0.37131	0.21453	0.69397	0.16302
Lachnospiraceae	Lachnospiraceae_NK3A20_group	OTU217	0.42482	0.073695	0.19782	0.038614	0.012867	0.0036628	0.37366	0.16715	-0.32476	0.1948	-0.98243	0.03185
Ruminococcaceae	Ruminococcus	OTU496	0.41797	0.07239	0.20041	0.04377	0.012824	0.0049351	0.36084	0.17533	0.89067	0.23683	0.11311	0.3737
Anaerovoracaceae	Mogibacterium	OTU1401	0.42176	0.074431	0.19986	0.041926	0.012821	0.0045996	0.34506	0.17696	0.30748	0.21886	-0.76477	0.15165
unknown_family	unknown_genus	OTU1580	0.42045	0.073193	0.20425	0.042046	0.012803	0.00515	0.35716	0.17161	0.020851	0.29784	-0.85432	0.20338
Anaerovoracaceae	[Eubacterium]_nodatum_group	OTU139	0.41662	0.076102	0.20003	0.070827	0.012763	0.056319	0.35872	0.22297	-0.72832	0.90226	-0.16273	1.2814
Lachnospiraceae	Butyrivibrio	OTU1018	0.41183	0.071987	0.20239	0.042282	0.012759	0.0043883	0.37049	0.17138	0.53402	0.18141	-0.55514	0.18366
unknown_family	unknown_genus	OTU1113	0.42046	0.072985	0.19987	0.045506	0.012746	0.0044503	0.36028	0.17663	0.60634	0.18039	0.91622	0.10305
Oscillospiraceae	NK4A214_group	OTU1559	0.42402	0.076437	0.20331	0.070946	0.012721	0.056779	0.37316	0.24234	-0.75647	0.95069	-0.39428	1.1169
p-251-o5	unknown_genus	OTU897	0.42085	0.072508	0.20169	0.043529	0.01272	0.0042337	0.34893	0.17725	0.90663	0.18807	0.033428	0.2932
Prevotellaceae	Prevotella	OTU794	0.42621	0.072067	0.20186	0.046049	0.012719	0.0040589	0.36715	0.17596	0.92857	0.091276	0.58699	0.19495
Bacteroidales_UCG-001	unknown_genus	OTU749	0.42013	0.076632	0.20086	0.070789	0.012716	0.057407	0.35991	0.24042	0.20156	1.8576	0.28742	1.6723
Prevotellaceae	Prevotella	OTU82	0.41742	0.072978	0.19507	0.042966	0.012706	0.0043792	0.34993	0.1721	0.32187	0.2331	0.96263	0.096667
Rikenellaceae	Rikenellaceae_RC9_gut_group	OTU2878	0.42059	0.072497	0.19868	0.044867	0.012698	0.0041223	0.34634	0.18066	0.95976	0.2707	0.28812	0.32602
Lachnospiraceae	[Eubacterium]_ruminantium_group	OTU1604	0.42117	0.073355	0.20251	0.045605	0.012691	0.0040828	0.36243	0.17125	0.067085	0.22945	0.9318	0.062728
Prevotellaceae	Prevotella	OTU1077	0.4187	0.073184	0.21009	0.042965	0.012682	0.0045018	0.34765	0.17289	0.26329	0.22235	-0.78116	0.15894
Lachnospiraceae	Lachnospiraceae_ND3007_group	OTU1183	0.41989	0.07663	0.20148	0.070853	0.012658	0.054873	0.35631	0.21917	-0.66622	0.81135	-0.055394	0.76993
Lachnospiraceae	Lachnospiraceae_ND3007_group	OTU1127	0.41224	0.071241	0.20062	0.042795	0.012606	0.0043969	0.35908	0.17482	-0.86546	0.11094	-0.64367	0.18538
Bacteroidales_BS11_gut_group	unknown_genus	OTU1068	0.4187	0.072196	0.20661	0.04601	0.012591	0.0040786	0.36984	0.17292	0.71519	0.13517	0.8731	0.094389
Ruminococcaceae	Ruminococcus	OTU1211	0.41934	0.073478	0.20348	0.04515	0.012557	0.0034797	0.3483	0.1708	0.22816	0.19687	0.98477	0.013959
unknown_family	unknown_genus	OTU15	0.42098	0.072967	0.1984	0.044443	0.012548	0.0040925	0.36675	0.1739	-0.5131	0.1768	0.58341	0.17577
Prevotellaceae	Prevotella	OTU1273	0.41802	0.073532	0.20117	0.045889	0.012477	0.0038753	0.34711	0.17551	0.22319	0.21473	0.97623	0.034225
Lachnospiraceae	probable_genus_10	OTU1107	0.42003	0.076583	0.20037	0.07076	0.012454	0.05948	0.36222	0.21674	0.53618	1.2545	0.0083938	1.1867
Christensenellaceae	Christensenellaceae_R-7_group	OTU1049	0.42051	0.076607	0.20387	0.052314	0.012434	0.021102	0.36565	0.19718	-0.11089	1.0596	0.88143	0.98907
Ruminococcaceae	unknown_genus	OTU1558	0.41756	0.075975	0.19838	0.050246	0.012387	0.012664	0.35554	0.19809	0.99413	0.70042	0.44344	1.2016
unknown_family	unknown_genus	OTU2077	0.42114	0.073629	0.20195	0.045582	0.012385	0.0043702	0.35746	0.17287	-0.075319	0.24469	0.87205	0.10734
Christensenellaceae	Christensenellaceae_R-7_group	OTU1048	0.42094	0.07396	0.20119	0.041929	0.012384	0.0045442	0.3615	0.17539	0.15579	0.25307	-0.83355	0.12873
Christensenellaceae	Christensenellaceae_R-7_group	OTU1245	0.41914	0.073265	0.2107	0.041497	0.01232	0.0042167	0.35524	0.17107	-0.39469	0.21958	-0.95483	0.15983
Anaerovoracaceae	Family_XIII_AD3011_group	OTU2001	0.42087	0.073453	0.1937	0.042144	0.012316	0.0052611	0.36762	0.17566	0.49316	0.277	-0.53978	0.28576
Prevotellaceae	Prevotella	OTU2111	0.42451	0.073463	0.20066	0.042608	0.012314	0.0051003	0.36511	0.17659	-0.7352	0.21781	-0.77861	0.20915
Christensenellaceae	Christensenellaceae_R-7_group	OTU204	0.43213	0.072884	0.20249	0.043765	0.012311	0.0038212	0.37006	0.17649	-0.97117	0.065202	-0.32888	0.23243
Lachnospiraceae	Lachnospiraceae_NK3A20_group	OTU1	0.41851	0.071202	0.19573	0.040028	0.012289	0.0044963	0.35462	0.1727	-0.85021	0.17934	-0.63159	0.23016
Anaplasmataceae	Wolbachia	OTU125	0.42231	0.073591	0.20006	0.040646	0.012288	0.0050823	0.35324	0.17531	0.211	0.29904	-0.77344	0.20741
Christensenellaceae	Christensenellaceae_R-7_group	OTU669	0.41895	0.076592	0.20256	0.070782	0.012274	0.057627	0.36254	0.21663	-0.22721	1.4621	0.71334	1.4086
Lachnospiraceae	[Eubacterium]_ruminantium_group	OTU1639	0.42252	0.076687	0.20288	0.070812	0.012222	0.062501	0.36667	0.25414	-0.023452	0.68198	0.27985	0.86164
Lachnospiraceae	Marvinbryantia	OTU1240	0.41944	0.072497	0.19845	0.045008	0.012081	0.0037627	0.35591	0.17843	0.92618	0.083192	0.58694	0.18973
Lachnospiraceae	unknown_genus	OTU38	0.42507	0.07298	0.19743	0.040943	0.012074	0.0039816	0.36288	0.17137	-0.49137	0.18163	0.60238	0.16829
Prevotellaceae	Prevotella	OTU140	0.41896	0.072985	0.19728	0.042115	0.011995	0.0053726	0.37402	0.17573	0.58728	0.27763	-0.42206	0.31267
Ruminococcaceae	Ruminococcus	OTU232	0.42846	0.072592	0.20157	0.043253	0.011985	0.003881	0.36732	0.17532	-0.95272	0.095761	-0.45808	0.2214
Ruminococcaceae	CAG-352	OTU1476	0.42304	0.073003	0.19369	0.041181	0.011926	0.0041513	0.36717	0.17129	0.34435	0.20469	-0.7135	0.15822
p-251-o5	unknown_genus	OTU405	0.42574	0.073964	0.21071	0.044853	0.011924	0.0036863	0.3757	0.1757	0.96996	0.13647	0.47611	0.20763
Ruminococcaceae	Ruminococcus	OTU1566	0.4207	0.072648	0.19657	0.044843	0.011907	0.0034345	0.35727	0.17609	0.67829	0.12524	0.90901	0.061087
[Eubacterium]_coprostanoligenes_group	unknown_genus	OTU1391	0.42213	0.075757	0.19956	0.051597	0.011891	0.018443	0.36753	0.20795	-0.83486	0.97656	0.20471	1.2248
Prevotellaceae	Prevotellaceae_UCG-003	OTU1264	0.41883	0.076368	0.20087	0.070869	0.011866	0.057016	0.34862	0.21478	0.9108	0.96925	-0.024648	0.91099
Lachnospiraceae	Lachnospiraceae_UCG-008	OTU1478	0.41683	0.072984	0.20225	0.045506	0.01182	0.0042224	0.36203	0.176	-0.36328	0.23763	0.70094	0.25688
Cardiobacteriaceae	Suttonella	OTU2033	0.41999	0.073541	0.19212	0.040545	0.011767	0.0042032	0.35389	0.17369	0.030136	0.2596	-0.88823	0.14583
Bacteroidales_RF16_group	unknown_genus	OTU1051	0.4271	0.076085	0.20391	0.070805	0.011755	0.054754	0.37247	0.21947	0.96125	0.94032	0.26051	1.6401
p-251-o5	unknown_genus	OTU1735	0.41515	0.076688	0.20111	0.070744	0.011753	0.054762	0.36679	0.2323	0.23938	0.67855	-0.26892	1.3593
Prevotellaceae	Prevotellaceae_UCG-003	OTU3197	0.41774	0.072528	0.20697	0.045204	0.011753	0.0037208	0.3657	0.17508	0.96124	0.12792	0.43648	0.21379
Prevotellaceae	Prevotella	OTU1365	0.42626	0.07364	0.20674	0.046757	0.011734	0.003847	0.33475	0.17778	-0.68538	0.1441	0.42816	0.21379
[Eubacterium]_coprostanoligenes_group	unknown_genus	OTU1545	0.41181	0.071084	0.199	0.045228	0.011723	0.0038382	0.32913	0.18111	-0.82285	0.11445	0.21234	0.24838
Lachnospiraceae	[Eubacterium]_hallii_group	OTU1450	0.42067	0.073812	0.19934	0.045153	0.011714	0.0044542	0.36118	0.17258	0.12669	0.27159	0.92736	0.14655
Prevotellaceae	Prevotellaceae_UCG-003	OTU886	0.42032	0.07261	0.19681	0.04338	0.011701	0.003711	0.36119	0.17747	-0.9576	0.057827	-0.39065	0.22497
Ruminococcaceae	unknown_genus	OTU1488	0.42105	0.073974	0.19954	0.042835	0.011698	0.0044867	0.3601	0.1786	0.57071	0.19403	-0.51869	0.22663
Prevotellaceae	Prevotella	OTU502	0.42617	0.064694	1	0	0.011662	0.0032802	0.3454	0.73685	0.98646	0.051924	0.34001	0.7814
unknown_family	unknown_genus	OTU1638	0.42528	0.073224	0.20009	0.046456	0.011651	0.0041724	0.36409	0.178	0.85992	0.1344	0.70844	0.18926
Christensenellaceae	Christensenellaceae_R-7_group	OTU1195	0.41909	0.070612	0.19662	0.042715	0.0116	0.0035784	0.3558	0.17496	-0.8987	0.081515	-0.63051	0.16888
Prevotellaceae	Prevotella	OTU311	0.42304	0.074269	0.19984	0.0431	0.011569	0.0044996	0.36009	0.17858	0.46305	0.21377	-0.63112	0.19423
unknown_family	unknown_genus	OTU1526	0.41973	0.073341	0.20412	0.045763	0.011538	0.0051382	0.35866	0.17494	-0.35531	0.40067	0.64589	0.27297
Ruminococcaceae	CAG-352	OTU2349	0.42361	0.069076	1	0	0.011512	0.0039844	0.33491	1.2036	0.98042	0.13538	0.32401	1.4038
Prevotellaceae	Prevotella	OTU1134	0.42076	0.073456	0.20533	0.046111	0.011483	0.0051424	0.36164	0.1729	0.15596	0.37786	0.88341	0.27338
Lachnospiraceae	Lachnospiraceae_NK3A20_group	OTU852	0.41945	0.073628	0.20414	0.040023	0.011341	0.0039504	0.35478	0.17302	-0.18083	0.25881	-0.94876	0.10949
Prevotellaceae	Prevotellaceae_UCG-001	OTU516	0.41946	0.076507	0.20606	0.071222	0.011255	0.055223	0.36958	0.23215	0.25062	0.94582	0.28044	1.0687
Prevotellaceae	Prevotella	OTU1982	0.41914	0.072446	0.20203	0.044215	0.011245	0.0035665	0.36363	0.17169	-0.63968	0.15786	0.4493	0.25354
Anaerovoracaceae	Mogibacterium	OTU1035	0.42055	0.072203	0.2019	0.043066	0.011215	0.0035763	0.36591	0.17536	-0.92568	0.14455	-0.57698	0.19763
Prevotellaceae	Prevotella	OTU1809	0.41995	0.073511	0.20108	0.043838	0.011191	0.0039607	0.35984	0.17994	0.60464	0.17155	-0.50524	0.21401
Muribaculaceae	unknown_genus	OTU2090	0.42703	0.072763	0.20373	0.042957	0.011068	0.0040528	0.37179	0.17273	-0.87747	0.15485	-0.62168	0.21955
Prevotellaceae	Prevotellaceae_UCG-003	OTU1398	0.41959	0.073377	0.20153	0.045973	0.011053	0.0051986	0.36527	0.17395	-0.077433	0.37091	0.79336	0.25121
Prevotellaceae	Prevotella	OTU20	0.41807	0.076606	0.20097	0.070846	0.011012	0.060707	0.35923	0.23564	0.043104	0.64871	-0.34859	0.91344
Christensenellaceae	Christensenellaceae_R-7_group	OTU732	0.4211	0.073524	0.20403	0.043719	0.011006	0.0039542	0.35181	0.17814	0.71186	0.15766	-0.3652	0.23958
Prevotellaceae	Prevotella	OTU366	0.42284	0.073083	0.20141	0.044619	0.010929	0.0035728	0.36547	0.17735	0.95359	0.092794	0.24912	0.26472
Prevotellaceae	Prevotella	OTU229	0.41716	0.073322	0.20799	0.044984	0.010875	0.0039366	0.34147	0.1699	0.21401	0.27357	0.95064	0.24838
Ruminococcaceae	Ruminococcus	OTU308	0.41508	0.076696	0.20101	0.070831	0.010873	0.057562	0.36122	0.22742	0.50108	0.79268	0.025596	0.87303
Ruminococcaceae	Ruminococcus	OTU1577	0.42194	0.073789	0.2013	0.042532	0.010849	0.0048596	0.36049	0.17599	0.54373	0.26045	-0.48977	0.32645
Christensenellaceae	Christensenellaceae_R-7_group	OTU1460	0.42065	0.073698	0.21068	0.046348	0.010836	0.0036218	0.34789	0.17136	0.024234	0.23134	0.92316	0.070502
Prevotellaceae	Prevotella	OTU18	0.41329	0.074551	0.19988	0.068236	0.010825	0.0071819	0.35872	0.21761	0.98655	0.49462	0.26753	0.69702
unknown_family	unknown_genus	OTU239	0.42373	0.072357	0.201	0.042738	0.010781	0.0037313	0.35762	0.17606	0.83864	0.16436	-0.13477	0.26663
Lachnospiraceae	Butyrivibrio	OTU1012	0.4194	0.076361	0.19588	0.056501	0.010745	0.008092	0.35274	0.19762	-0.02084	0.73913	0.91399	0.77725
Succinivibrionaceae	Succinimonas	OTU2166	0.42168	0.072486	0.20159	0.043355	0.010736	0.0037863	0.35773	0.17406	0.79095	0.12994	-0.20734	0.25814
Prevotellaceae	Prevotella	OTU21	0.42475	0.072502	0.20079	0.043043	0.010725	0.0036643	0.36275	0.17531	0.89902	0.12984	0.034272	0.27913
Lachnospiraceae	Butyrivibrio	OTU1133	0.42082	0.073489	0.19768	0.043478	0.010695	0.0049098	0.36423	0.17437	-0.28854	0.3773	0.67866	0.30482
Christensenellaceae	Christensenellaceae_R-7_group	OTU387	0.41982	0.073383	0.20154	0.041327	0.01068	0.0038704	0.35986	0.17355	-0.32307	0.241	-0.95052	0.17931
unknown_family	unknown_genus	OTU1648	0.42418	0.072669	0.20746	0.045398	0.010639	0.0036595	0.37022	0.17003	0.68128	0.15778	0.87349	0.11162
Bacteroidales_RF16_group	unknown_genus	OTU1070	0.42231	0.076525	0.20019	0.070744	0.010627	0.055618	0.37519	0.32088	-0.42018	1.0627	0.15654	1.581
Caulobacteraceae	Brevundimonas	OTU1549	0.42141	0.073556	0.20844	0.041409	0.010618	0.0034945	0.36512	0.17198	-0.32587	0.21796	-0.96929	0.062948
Prevotellaceae	Prevotella	OTU1433	0.42277	0.075992	0.19975	0.048539	0.010519	0.010497	0.36227	0.19427	-0.80347	0.98134	-0.8446	0.77571
Prevotellaceae	Prevotella	OTU2249	0.41881	0.072085	0.20116	0.043744	0.010512	0.0036983	0.36495	0.17517	-0.93891	0.089243	-0.38776	0.24258
Muribaculaceae	unknown_genus	OTU1505	0.42591	0.072913	0.20353	0.042697	0.010473	0.0046629	0.37375	0.1725	-0.71394	0.3097	-0.73979	0.33163
Rikenellaceae	Rikenellaceae_RC9_gut_group	OTU836	0.42065	0.074299	0.20402	0.046667	0.010471	0.0046364	0.35876	0.17823	-0.18297	0.3561	0.80016	0.2536
Rikenellaceae	Rikenellaceae_RC9_gut_group	OTU632	0.41796	0.072906	0.2055	0.045614	0.010465	0.0043968	0.35316	0.1743	-0.21136	0.33723	0.76574	0.19942
Lachnospiraceae	probable_genus_10	OTU1593	0.42074	0.073518	0.19999	0.045071	0.01045	0.0033554	0.36113	0.17287	0.031892	0.22787	0.92369	0.062069
F082	unknown_genus	OTU385	0.42096	0.076645	0.20071	0.070793	0.010362	0.053878	0.36491	0.2451	-0.042351	0.71681	0.18453	1.1021
Prevotellaceae	Prevotella	OTU1178	0.41944	0.072844	0.20024	0.042624	0.01036	0.0029249	0.35971	0.17625	-0.73382	0.12385	-0.86947	0.08575
Oscillospiraceae	NK4A214_group	OTU662	0.42088	0.07374	0.20178	0.041799	0.010342	0.0032021	0.35865	0.17337	0.22572	0.22441	-0.8223	0.15498
Rikenellaceae	Rikenellaceae_RC9_gut_group	OTU1885	0.42093	0.074319	0.20303	0.046301	0.01026	0.003654	0.3639	0.1788	0.21866	0.24196	0.96751	0.073708
Acholeplasmataceae	Anaeroplasma	OTU1363	0.42154	0.07309	0.19404	0.045089	0.010231	0.0040463	0.3591	0.17724	0.53208	0.42731	0.91706	0.37601
Succinivibrionaceae	Succinivibrionaceae_UCG-002	OTU47	0.4217	0.073532	0.20585	0.042817	0.010193	0.00405	0.35209	0.17483	0.61436	0.18781	-0.45532	0.24438
Prevotellaceae	Prevotella	OTU2224	0.42093	0.07359	0.2107	0.044494	0.01018	0.004749	0.34697	0.17126	-0.15869	0.38157	0.76361	0.25172
Prevotellaceae	Prevotella	OTU1116	0.42184	0.073545	0.20193	0.045791	0.010178	0.0048847	0.36645	0.17701	0.71529	0.53662	0.75788	0.54242
Christensenellaceae	Christensenellaceae_R-7_group	OTU1268	0.41779	0.071814	0.20224	0.044046	0.01017	0.0037593	0.37642	0.17344	-0.89123	0.13558	-0.077681	0.28714
Lachnospiraceae	Roseburia	OTU1087	0.42095	0.073691	0.19994	0.044553	0.010164	0.0037807	0.36286	0.17241	0.10711	0.26722	0.92501	0.14485
Prevotellaceae	Prevotella	OTU932	0.42047	0.07319	0.19939	0.045818	0.01007	0.0047888	0.361	0.17562	-0.18536	0.39087	0.74966	0.34806
Bacteroidales_BS11_gut_group	unknown_genus	OTU105	0.42108	0.076592	0.202	0.070799	0.010045	0.056354	0.36363	0.25548	-0.29523	0.64594	-0.54512	1.7128
Lachnospiraceae	Lachnospiraceae_AC2044_group	OTU223	0.41932	0.072887	0.19943	0.044622	0.01002	0.0036738	0.36747	0.17276	-0.25588	0.24192	0.76049	0.15024
F082	unknown_genus	OTU1199	0.41947	0.072881	0.20073	0.043702	0.0099964	0.0033382	0.36197	0.17717	-0.93728	0.075087	-0.51226	0.21296
Ruminococcaceae	Ruminococcus	OTU2072	0.42519	0.072511	0.19963	0.045026	0.0099926	0.0036511	0.38071	0.17519	-0.75462	0.20947	0.26277	0.27599
Prevotellaceae	Prevotella	OTU386	0.4306	0.072464	0.20444	0.045029	0.0099849	0.0040735	0.37965	0.1722	0.90186	0.18988	0.38861	0.31587
[Eubacterium]_coprostanoligenes_group	unknown_genus	OTU583	0.42189	0.072947	0.20172	0.04419	0.0098823	0.0029737	0.3593	0.1764	-0.89128	0.067384	0.05624	0.23677
Lachnospiraceae	Lachnospiraceae_XPB1014_group	OTU52	0.4219	0.072275	0.20152	0.04028	0.0098647	0.0033445	0.36452	0.17268	-0.68621	0.17555	-0.85933	0.10697
Ruminococcaceae	Ruminococcus	OTU1923	0.4184	0.072348	0.20102	0.044379	0.0098473	0.0038728	0.36559	0.17628	0.82254	0.31677	-0.094314	0.40689
Lachnospiraceae	[Eubacterium]_ruminantium_group	OTU856	0.42613	0.072447	0.19914	0.044834	0.0098161	0.003023	0.3561	0.17842	0.96675	0.10826	0.3012	0.26331
Rikenellaceae	U29-B03	OTU2143	0.42515	0.072336	0.19845	0.042303	0.0097854	0.003801	0.36253	0.17404	-0.53363	0.2393	-0.89644	0.16546
F082	unknown_genus	OTU315	0.41939	0.073071	0.19843	0.042284	0.0097495	0.0033484	0.35664	0.17854	-0.48301	0.2488	-0.95613	0.090338
Prevotellaceae	Prevotellaceae_UCG-003	OTU48	0.42176	0.073246	0.20592	0.04471	0.0097437	0.0041117	0.37753	0.16703	0.023208	0.31924	0.85089	0.17657
Lachnospiraceae	Lachnospiraceae_NK3A20_group	OTU64	0.42069	0.076595	0.19772	0.070478	0.0097113	0.055956	0.3638	0.22187	-0.10719	0.62113	-0.28739	1.0252
Ruminococcaceae	Ruminococcus	OTU170	0.42119	0.073831	0.20047	0.044573	0.0096903	0.0047945	0.362	0.17808	0.60759	0.6655	0.81593	0.5589
Prevotellaceae	Prevotella	OTU1400	0.42085	0.073605	0.19959	0.045285	0.0095929	0.0031927	0.36355	0.17461	-0.041996	0.23829	0.89402	0.15173
F082	unknown_genus	OTU375	0.42296	0.073412	0.19898	0.042262	0.0095631	0.0046741	0.35699	0.17477	0.45368	0.34417	-0.5116	0.32197
Prevotellaceae	Prevotella	OTU75	0.41567	0.076508	0.19931	0.07046	0.0095443	0.055065	0.35238	0.21907	0.50635	0.90249	0.56301	1.0474
unknown_family	unknown_genus	OTU1388	0.42406	0.076556	0.2035	0.070878	0.0094923	0.060445	0.34389	0.25335	0.47482	0.85608	-0.56823	2.2282
Bacteroidales_RF16_group	unknown_genus	OTU30	0.41942	0.072918	0.20075	0.040477	0.0094826	0.003837	0.36279	0.17445	0.55124	0.21081	-0.50806	0.23444
Prevotellaceae	Prevotella	OTU53	0.42335	0.072476	0.20221	0.043848	0.0094825	0.0039293	0.36937	0.1755	0.90984	0.40442	0.31214	1.115
Lachnospiraceae	Marvinbryantia	OTU774	0.43091	0.0726	0.19536	0.042569	0.0094629	0.003061	0.3583	0.17632	-0.88584	0.095557	-0.65742	0.17438
Muribaculaceae	unknown_genus	OTU948	0.42055	0.073696	0.19767	0.045113	0.0094311	0.0035411	0.3627	0.1764	-0.21451	0.25665	0.79362	0.16589
Prevotellaceae	Prevotella	OTU739	0.4307	0.072923	0.20103	0.045339	0.0094255	0.0031994	0.37132	0.17517	0.92468	0.13745	0.5742	0.22437
Prevotellaceae	Prevotella	OTU1492	0.42091	0.073986	0.20053	0.04257	0.0094029	0.0035729	0.35867	0.17653	0.25469	0.30316	-0.77746	0.20294
Christensenellaceae	Christensenellaceae_R-7_group	OTU1717	0.41994	0.07343	0.20065	0.042178	0.0093834	0.0035762	0.35981	0.17555	-0.26511	0.26335	-0.94361	0.12506
Prevotellaceae	Prevotella	OTU1847	0.42136	0.073352	0.20383	0.042188	0.0093477	0.0030322	0.36269	0.1736	-0.6182	0.18136	-0.91242	0.11092
Ruminococcaceae	CAG-352	OTU132	0.42315	0.073874	0.21368	0.041623	0.0093345	0.0032659	0.36474	0.16922	0.044176	0.25056	-0.88533	0.10668
Lachnospiraceae	Lachnospiraceae_NK3A20_group	OTU959	0.42201	0.07286	0.20226	0.042303	0.009329	0.0038195	0.3697	0.17359	-0.90876	0.1614	-0.42299	0.27925
Lachnospiraceae	Lachnospiraceae_NK3A20_group	OTU261	0.41935	0.076579	0.20631	0.071241	0.0093079	0.057432	0.35242	0.22965	0.57719	0.72035	-0.086499	0.89557
Ruminococcaceae	Ruminococcus	OTU417	0.41944	0.072842	0.20699	0.04229	0.0092382	0.0040381	0.36374	0.17224	-0.54166	0.30307	-0.85522	0.27928
UCG-010	unknown_genus	OTU1553	0.42101	0.073797	0.20701	0.042591	0.0092043	0.0037339	0.35116	0.17308	0.37547	0.25247	-0.68501	0.19805
Ruminococcaceae	Ruminococcus	OTU106	0.42139	0.076661	0.20648	0.070947	0.009174	0.05195	0.35065	0.21502	0.21081	0.73202	0.89341	1.3391
Rikenellaceae	Rikenellaceae_RC9_gut_group	OTU707	0.42035	0.073612	0.19919	0.041657	0.0091212	0.0031955	0.36616	0.17071	0.28295	0.22955	-0.76163	0.15696
Lachnospiraceae	Lachnospiraceae_NK4A136_group	OTU723	0.42294	0.073099	0.19915	0.043656	0.0090793	0.0040276	0.36537	0.17518	-0.74235	0.25829	0.19137	0.33737
Ruminococcaceae	Ruminococcus	OTU578	0.42287	0.07214	0.20051	0.043018	0.009078	0.003181	0.37126	0.17333	0.81888	0.92291	-0.14208	0.31475
Fibrobacteraceae	Fibrobacter	OTU870	0.42391	0.071731	0.20338	0.044477	0.0090742	0.0033804	0.36786	0.17194	0.82877	0.1591	0.70416	0.18592
Spirochaetaceae	Treponema	OTU1323	0.42104	0.073333	0.19932	0.045152	0.0090703	0.0045339	0.36446	0.17645	-0.47396	0.4507	0.49309	0.53885
Rikenellaceae	Rikenellaceae_RC9_gut_group	OTU1440	0.42209	0.073472	0.21724	0.047188	0.0090256	0.0042183	0.36577	0.16907	0.2366	0.35676	0.88858	0.40481
Christensenellaceae	Christensenellaceae_R-7_group	OTU497	0.41921	0.072454	0.19991	0.042641	0.009005	0.0030431	0.36038	0.17545	-0.91042	0.099935	-0.57634	0.19758
Christensenellaceae	Christensenellaceae_R-7_group	OTU1672	0.41962	0.073642	0.20172	0.045427	0.0089854	0.0032134	0.36033	0.17851	-0.55858	0.19583	0.5383	0.21613
Prevotellaceae	Prevotella	OTU1865	0.42163	0.073178	0.1967	0.041577	0.0089764	0.0031976	0.36512	0.17441	-0.53943	0.31369	-0.92264	0.13706
[Eubacterium]_coprostanoligenes_group	unknown_genus	OTU1670	0.41949	0.072625	0.2014	0.043894	0.0089585	0.0029727	0.35258	0.17778	0.71379	0.12631	-0.37049	0.21553
Ruminococcaceae	Ruminococcus	OTU1813	0.42231	0.07345	0.19837	0.04186	0.0089512	0.0039672	0.3567	0.17402	-0.058496	0.31456	-0.86017	0.18034
Rikenellaceae	Rikenellaceae_RC9_gut_group	OTU95	0.4206	0.076603	0.20112	0.070762	0.0089293	0.06284	0.36059	0.43335	-0.057944	0.67364	0.69141	0.80755
Prevotellaceae	Prevotella	OTU26	0.42312	0.072886	0.19788	0.0445	0.0089082	0.0039642	0.36384	0.17489	0.67554	0.40785	0.79708	0.7944
Atopobiaceae	Olsenella	OTU782	0.41956	0.073318	0.19974	0.045471	0.0089015	0.0034363	0.35887	0.17508	0.10487	0.26863	0.91827	0.12357
Ruminococcaceae	Ruminococcus	OTU455	0.42234	0.07343	0.20274	0.042233	0.0088877	0.0032961	0.36468	0.17312	-0.16889	0.26357	-0.93243	0.12125
Christensenellaceae	Christensenellaceae_R-7_group	OTU1320	0.42048	0.076611	0.20069	0.070882	0.0088608	0.056488	0.3616	0.21685	-0.2569	0.59187	-0.28133	1.3877
unknown_family	unknown_genus	OTU2258	0.42175	0.073283	0.20408	0.045478	0.008849	0.0033079	0.36391	0.17242	0.043979	0.3386	0.90021	0.19397
Lachnospiraceae	Lachnospiraceae_AC2044_group	OTU1081	0.4212	0.072541	0.19749	0.045501	0.0088061	0.0027843	0.35429	0.17923	0.91873	0.08527	0.60872	0.18284
F082	unknown_genus	OTU193	0.42102	0.073705	0.20926	0.045722	0.008788	0.0032871	0.36032	0.17206	0.25998	0.25883	0.95071	0.13574
Lachnospiraceae	unknown_genus	OTU2580	0.42354	0.072724	0.19948	0.043263	0.0087821	0.0034977	0.36273	0.17538	0.78505	0.19092	-0.17971	0.31106
Mitochondria	unknown_genus	OTU1586	0.42103	0.072189	0.20143	0.043264	0.0087812	0.0031323	0.36479	0.17544	-0.91888	0.11341	-0.53407	0.22467
Lachnospiraceae	unknown_genus	OTU1157	0.41907	0.073455	0.20518	0.043296	0.0087769	0.0039612	0.36693	0.1733	0.6334	0.26036	-0.36386	0.31864
Lachnospiraceae	Acetitomaculum	OTU43	0.42113	0.072574	0.20132	0.042323	0.0087585	0.0044925	0.36757	0.17441	-0.73478	0.3232	0.055919	0.42661
Prevotellaceae	Prevotella	OTU647	0.43086	0.072882	0.20077	0.043859	0.0087456	0.0037273	0.37626	0.17372	0.8386	0.19258	0.01746	0.339
Ruminococcaceae	unknown_genus	OTU1495	0.41466	0.070511	0.20255	0.043315	0.0087399	0.0027883	0.37017	0.17377	-0.94982	0.086254	-0.47986	0.21022
Christensenellaceae	Christensenellaceae_R-7_group	OTU1763	0.42	0.073196	0.20602	0.043648	0.0087208	0.0031739	0.34451	0.1762	0.67922	0.16586	-0.40607	0.23207
Lachnospiraceae	Agathobacter	OTU1220	0.41611	0.072667	0.20472	0.045284	0.0086642	0.0033118	0.36555	0.17133	-0.31268	0.28518	0.71959	0.19974
Rikenellaceae	Rikenellaceae_RC9_gut_group	OTU2265	0.41964	0.073313	0.20376	0.045515	0.0086549	0.0038487	0.36391	0.17627	0.46977	0.27509	0.91207	0.20853
Lachnospiraceae	[Eubacterium]_ruminantium_group	OTU1203	0.42057	0.072867	0.19998	0.043062	0.0086496	0.002759	0.36106	0.17641	-0.89911	0.12644	-0.64143	0.17567
Lachnospiraceae	Lachnospiraceae_NK3A20_group	OTU1041	0.41664	0.071216	0.19608	0.042596	0.0086315	0.0027548	0.34077	0.17898	-0.96134	0.057482	-0.3334	0.23315
Lachnospiraceae	Howardella	OTU512	0.41986	0.076378	0.20096	0.070631	0.0085477	0.054653	0.36145	0.38613	-0.91258	1.2902	-0.60594	2.0985
Prevotellaceae	Prevotella	OTU777	0.42018	0.076608	0.20092	0.070794	0.0085279	0.053818	0.36183	0.22545	-0.042144	1.0514	-0.0058083	1.0494
Lachnospiraceae	Acetitomaculum	OTU2472	0.41826	0.073294	0.20797	0.04183	0.0084774	0.0028188	0.34937	0.17304	-0.13392	0.23643	-0.94627	0.067982
UCG-010	unknown_genus	OTU1637	0.41996	0.073123	0.20397	0.045351	0.0084637	0.0031098	0.36416	0.17511	0.76142	0.19221	0.80218	0.1828
Lachnospiraceae	Lachnospiraceae_ND3007_group	OTU1475	0.42072	0.076629	0.19921	0.070649	0.0084199	0.053951	0.37232	0.21425	0.21578	1.1606	0.60057	1.4721
Spirochaetaceae	Treponema	OTU1242	0.41851	0.073376	0.19815	0.041734	0.008397	0.0030796	0.35479	0.17741	-0.35463	0.2465	-0.95254	0.12847
Spirochaetaceae	Treponema	OTU1820	0.41856	0.076593	0.20009	0.070735	0.0083234	0.055727	0.36673	0.21603	0.39729	1.256	-0.089177	0.9829
Acholeplasmataceae	Anaeroplasma	OTU646	0.42107	0.073363	0.20018	0.043789	0.0082896	0.0025953	0.35343	0.18032	0.82456	0.093365	-0.20461	0.23508
Christensenellaceae	Christensenellaceae_R-7_group	OTU1165	0.42156	0.073135	0.20278	0.045417	0.0082773	0.0027734	0.36652	0.17402	0.70243	0.14733	0.8744	0.13877
Lachnospiraceae	Lachnospiraceae_FCS020_group	OTU1611	0.4209	0.073463	0.20436	0.041658	0.0082629	0.0029668	0.36208	0.17169	-0.09615	0.27115	-0.92165	0.15093
Christensenellaceae	Christensenellaceae_R-7_group	OTU835	0.42414	0.071648	1	0	0.0082574	0.0025523	0.34846	1.1411	0.98812	0.10083	0.34217	1.2087
Prevotellaceae	Prevotella	OTU6	0.41774	0.076572	0.19805	0.070624	0.0082462	0.058337	0.35567	0.22578	0.33831	0.63773	0.31865	0.88786
Prevotellaceae	Prevotella	OTU1561	0.42853	0.072955	0.20338	0.044993	0.0082455	0.0030456	0.37692	0.17429	0.91531	0.15812	0.1572	0.28848
Ruminococcaceae	unknown_genus	OTU627	0.42096	0.073569	0.19803	0.043592	0.008242	0.0042306	0.36851	0.17419	-0.24636	0.43492	0.67329	0.35313
Lachnospiraceae	Blautia	OTU1247	0.42119	0.072987	0.20259	0.045024	0.0081798	0.0038479	0.35234	0.17666	-0.72846	0.75721	0.19876	0.37187
Ruminococcaceae	Ruminococcus	OTU372	0.42637	0.073145	0.20147	0.043834	0.0081668	0.0031858	0.3489	0.17707	0.73259	0.18806	-0.29726	0.27671
Christensenellaceae	Christensenellaceae_R-7_group	OTU1510	0.42134	0.07343	0.20584	0.04558	0.0081528	0.0025935	0.36345	0.17215	0.50822	0.18357	0.96068	0.12341
Lachnospiraceae	multi_affiliation	OTU1346	0.42125	0.07361	0.19891	0.042961	0.0081314	0.0042116	0.36442	0.17632	0.44097	0.40665	-0.51513	0.36716
Oscillospiraceae	NK4A214_group	OTU1734	0.41729	0.076091	0.18703	0.061754	0.0081154	0.0062686	0.35145	0.2174	0.59868	0.57439	0.95342	0.71284
UCG-010	unknown_genus	OTU1355	0.41935	0.07334	0.19837	0.044643	0.0080467	0.0028934	0.35939	0.17715	0.24992	0.24878	0.95587	0.11092
Prevotellaceae	Prevotellaceae_NK3B31_group	OTU1602	0.42301	0.073423	0.2031	0.043552	0.0080316	0.0034039	0.35004	0.17592	0.64154	0.22826	-0.39378	0.40949
Prevotellaceae	Prevotella	OTU188	0.41881	0.07191	0.1968	0.044804	0.0080088	0.002482	0.34732	0.18076	0.96948	0.097864	0.33653	0.23617
Prevotellaceae	Prevotellaceae_UCG-003	OTU659	0.42118	0.072939	0.19971	0.044293	0.0079983	0.0030414	0.35938	0.17738	0.91865	0.15894	0.47131	0.2653
Anaerovoracaceae	Mogibacterium	OTU79	0.42223	0.073782	0.19808	0.04409	0.0079754	0.0030269	0.36574	0.17768	-0.42144	0.23465	0.65248	0.2026
F082	unknown_genus	OTU2031	0.42056	0.07325	0.21155	0.042352	0.0079753	0.0019871	0.36365	0.17177	-0.52805	0.15382	-0.97477	0.020297
Prevotellaceae	Prevotella	OTU282	0.41922	0.076655	0.19868	0.070547	0.0079695	0.059039	0.35626	0.21697	-0.25857	0.90664	0.48543	1.3161
Prevotellaceae	Prevotella	OTU1339	0.42634	0.073137	0.20442	0.045717	0.007958	0.0033701	0.37344	0.17079	0.50023	0.27396	0.90224	0.18799
Prevotellaceae	Prevotellaceae_UCG-001	OTU467	0.42031	0.072301	0.20148	0.042843	0.0079556	0.0033248	0.35884	0.17416	0.82164	0.25254	-0.033594	0.34143
Prevotellaceae	Prevotella	OTU1168	0.42199	0.073051	0.20133	0.042652	0.007938	0.0043433	0.35778	0.17493	0.34391	0.49633	-0.53112	0.37724
Prevotellaceae	Prevotella	OTU202	0.42076	0.073698	0.19989	0.044515	0.0079342	0.0033715	0.36091	0.17511	0.046201	0.32816	0.88316	0.24339
Spirochaetaceae	Treponema	OTU2590	0.41948	0.072511	0.20347	0.044872	0.0079267	0.0028717	0.36822	0.17501	0.91808	0.16106	0.52923	0.24099
Ruminococcaceae	Ruminococcus	OTU491	0.42486	0.073627	0.20229	0.042446	0.0079153	0.0023979	0.36913	0.1751	-0.67029	0.14663	-0.90799	0.070503
Lachnospiraceae	Lachnospiraceae_ND3007_group	OTU1691	0.42146	0.072932	0.19931	0.044945	0.0078837	0.0036489	0.36121	0.17509	-0.47349	0.30797	0.53563	0.32419
Bacteroidales_RF16_group	unknown_genus	OTU32	0.42478	0.07304	0.20172	0.042002	0.0078805	0.002035	0.36649	0.175	0.95448	0.033248	0.57694	0.15743
Lachnospiraceae	Butyrivibrio	OTU2051	0.4192	0.072692	0.20094	0.043298	0.00787	0.0026674	0.36649	0.17598	0.90075	0.095009	0.034369	0.26664
Prevotellaceae	Prevotella	OTU348	0.42121	0.072994	0.20114	0.042868	0.0078616	0.0027809	0.36214	0.17556	0.72174	0.15097	-0.33178	0.23963
Fibrobacteraceae	Fibrobacter	OTU392	0.42175	0.076386	0.20166	0.0708	0.0078333	0.060508	0.36634	0.22129	0.81281	0.80781	0.23161	1.1102
Lachnospiraceae	Lachnospiraceae_AC2044_group	OTU408	0.4213	0.073469	0.20198	0.043291	0.0077861	0.0031042	0.35701	0.17643	0.44449	0.25311	-0.62538	0.21335
Lachnospiraceae	Coprococcus	OTU1839	0.41932	0.073191	0.20313	0.04346	0.007771	0.002841	0.35192	0.17719	0.83132	0.13084	-0.13558	0.27607
Christensenellaceae	Christensenellaceae_R-7_group	OTU789	0.42199	0.073957	0.20402	0.042729	0.0077705	0.0027119	0.36623	0.17653	-0.52573	0.20666	-0.94915	0.096708
Prevotellaceae	Prevotella	OTU617	0.42131	0.073445	0.19507	0.044695	0.0077499	0.0028634	0.36555	0.17347	-0.015584	0.2616	0.88441	0.15039
Ruminococcaceae	Ruminococcus	OTU377	0.42618	0.073799	0.19969	0.045253	0.0077105	0.003375	0.37172	0.17733	0.84969	0.30043	0.62494	0.31187
Lachnospiraceae	unknown_genus	OTU1192	0.41901	0.073332	0.19741	0.042325	0.0077009	0.0031698	0.35824	0.17855	-0.77357	0.23599	-0.75189	0.22445
Prevotellaceae	Prevotella	OTU1453	0.42258	0.073524	0.2021	0.044437	0.0076656	0.0038227	0.36383	0.17817	-0.8665	0.55217	-0.36191	0.46409
Ruminococcaceae	Ruminococcus	OTU781	0.42024	0.076498	0.20055	0.070793	0.0076647	0.058222	0.35568	0.2148	0.9281	1.4612	0.1815	0.86521
Lachnospiraceae	[Eubacterium]_ruminantium_group	OTU974	0.43303	0.073948	0.20103	0.045426	0.0076522	0.002645	0.36093	0.18058	0.96512	0.18359	0.29855	0.27489
Lachnospiraceae	Lachnospiraceae_NK3A20_group	OTU329	0.4217	0.073353	0.20376	0.041024	0.0075951	0.0026943	0.36791	0.16891	-0.18382	0.26023	-0.93824	0.16921
Lachnospiraceae	[Eubacterium]_ruminantium_group	OTU983	0.42055	0.073929	0.20282	0.046118	0.0075374	0.0026904	0.35739	0.17572	0.42354	0.27974	0.96395	0.30949
UCG-010	unknown_genus	OTU737	0.41901	0.073643	0.18968	0.041757	0.0075343	0.0036432	0.35837	0.17852	-0.32156	0.36432	-0.88735	0.2795
Lachnospiraceae	unknown_genus	OTU1275	0.42334	0.072135	0.19883	0.044219	0.0075117	0.0027478	0.34358	0.1788	0.93756	0.12062	0.27016	0.28157
Prevotellaceae	Prevotella	OTU1046	0.41978	0.073205	0.19992	0.043531	0.0074903	0.0037947	0.36762	0.17413	-0.42405	0.40091	0.5172	0.38053
[Eubacterium]_coprostanoligenes_group	unknown_genus	OTU522	0.42146	0.07316	0.20154	0.041966	0.0074601	0.0037197	0.36812	0.17152	-0.15456	0.39132	-0.8115	0.29219
F082	unknown_genus	OTU869	0.41852	0.073581	0.19623	0.042065	0.0074465	0.0026568	0.35425	0.17862	-0.34607	0.25909	-0.95999	0.13803
UCG-010	unknown_genus	OTU2096	0.4218	0.072953	0.19791	0.042536	0.0074377	0.0029727	0.36163	0.17503	-0.55498	0.27087	-0.87711	0.17733
Prevotellaceae	Prevotella	OTU2407	0.421	0.076387	0.20104	0.07074	0.0074263	0.05533	0.36356	0.21949	0.81172	0.72151	0.0067949	0.91882
Prevotellaceae	Prevotella	OTU1285	0.42349	0.076441	0.2017	0.050968	0.0073759	0.011587	0.36689	0.2054	-0.99075	1.3755	-0.4459	1.7688
Acholeplasmataceae	NED5E9	OTU1449	0.42181	0.072086	0.20096	0.045171	0.0073722	0.0035132	0.36335	0.17369	0.63671	0.32342	0.77801	0.33186
Prevotellaceae	Prevotella	OTU1393	0.42046	0.074754	1	0	0.0073632	0.0017492	0.35539	1.3638	-0.99736	0.0054527	-0.35428	1.3919
Lachnospiraceae	Lachnospiraceae_NK3A20_group	OTU1181	0.42289	0.073792	0.20317	0.042764	0.0073626	0.003127	0.37119	0.17507	0.014297	0.34771	-0.86154	0.2317
Lachnospiraceae	Butyrivibrio	OTU305	0.42473	0.073227	0.20027	0.043718	0.0073625	0.0024539	0.3581	0.17809	-0.9592	0.060268	-0.29888	0.24481
Ruminococcaceae	Ruminococcus	OTU521	0.42088	0.073225	0.19513	0.044414	0.0073594	0.0035615	0.37016	0.1747	0.02907	0.58004	0.81809	0.81348
Muribaculaceae	unknown_genus	OTU1295	0.41796	0.072684	0.20035	0.043043	0.0073557	0.0025149	0.37127	0.17468	0.84623	0.1101	-0.095566	0.2597
Lachnospiraceae	[Eubacterium]_hallii_group	OTU34	0.41664	0.072084	0.2044	0.041305	0.0073507	0.0024798	0.36105	0.17626	-0.94581	0.078654	-0.52404	0.21172
[Clostridium]_methylpentosum_group	unknown_genus	OTU1292	0.42453	0.073047	0.2006	0.043935	0.0073446	0.0034504	0.36196	0.1762	-0.85422	0.37507	-0.18252	0.43049
Christensenellaceae	Christensenellaceae_R-7_group	OTU678	0.42091	0.076401	0.20011	0.070012	0.0073232	0.007391	0.36243	0.25559	-0.25657	0.79405	0.80681	0.77886
Lachnospiraceae	Oribacterium	OTU898	0.42175	0.073217	0.20802	0.041145	0.007293	0.0026904	0.36242	0.17117	-0.46456	0.25099	-0.93072	0.15183
Prevotellaceae	Prevotella	OTU1272	0.42118	0.073543	0.20244	0.045861	0.0072775	0.0029607	0.36243	0.17403	0.3994	0.25297	0.93763	0.14131
Prevotellaceae	Prevotella	OTU159	0.42076	0.073508	0.20207	0.045187	0.007266	0.0029902	0.36408	0.17308	0.051347	0.2948	0.88649	0.16293
Bacteroidales_RF16_group	unknown_genus	OTU1218	0.41981	0.076599	0.20067	0.070774	0.0072476	0.055601	0.36184	0.26938	-0.39458	0.84319	-0.16732	1.0211
Lachnospiraceae	Lachnospiraceae_AC2044_group	OTU1228	0.41852	0.073127	0.19778	0.042789	0.0072428	0.0023239	0.35657	0.17755	-0.77687	0.13869	-0.8096	0.1158
Hungateiclostridiaceae	Saccharofermentans	OTU1725	0.4205	0.073619	0.20483	0.045268	0.0072195	0.0028284	0.35608	0.17412	-0.37867	0.25079	0.67705	0.20051
Prevotellaceae	Prevotella	OTU2207	0.42057	0.074234	0.20029	0.045578	0.0072126	0.0026061	0.36464	0.17641	-0.085267	0.25269	0.87278	0.1122
Ruminococcaceae	Ruminococcus	OTU475	0.42042	0.073191	0.20089	0.044243	0.0071968	0.0028663	0.36362	0.17376	-0.096743	0.3249	0.83385	0.17101
Christensenellaceae	Christensenellaceae_R-7_group	OTU2399	0.42062	0.073412	0.20227	0.041944	0.0071601	0.0032734	0.35964	0.17374	-0.15129	0.32945	-0.87379	0.24421
Christensenellaceae	Christensenellaceae_R-7_group	OTU1716	0.42027	0.073195	0.19894	0.043241	0.007127	0.0026872	0.37419	0.17503	0.79209	0.15879	-0.17948	0.28675
Prevotellaceae	Prevotella	OTU1407	0.41588	0.072733	0.19482	0.044835	0.0071109	0.0025267	0.34983	0.17704	0.40348	0.22487	0.95739	0.13904
Prevotellaceae	Prevotella	OTU459	0.42046	0.073637	0.19752	0.045445	0.0070757	0.0030452	0.37014	0.17653	-0.36491	0.31885	0.66125	0.27152
Muribaculaceae	unknown_genus	OTU235	0.42352	0.073005	0.19712	0.041928	0.0070577	0.0030805	0.36414	0.17583	-0.84921	0.2215	-0.59235	0.29878
Muribaculaceae	unknown_genus	OTU2405	0.41274	0.071858	0.20044	0.042261	0.0070269	0.0029596	0.38022	0.17432	0.68267	0.24617	-0.31608	0.30492
Rikenellaceae	Rikenellaceae_RC9_gut_group	OTU938	0.41763	0.072455	0.20218	0.04363	0.0070215	0.0023404	0.37143	0.17546	-0.94896	0.15228	-0.463	0.2398
F082	unknown_genus	OTU2170	0.42103	0.073312	0.20287	0.045585	0.0069225	0.0024674	0.36487	0.17653	0.72699	0.19651	0.84908	0.19294
unknown_family	unknown_genus	OTU426	0.42673	0.073683	0.2015	0.043835	0.006879	0.0028208	0.35491	0.17886	0.74661	0.24341	-0.2713	0.32328
Prevotellaceae	Prevotella	OTU2075	0.41586	0.072998	0.20031	0.043168	0.0068629	0.0026424	0.36266	0.17947	0.91558	0.1634	0.11522	0.31268
Prevotellaceae	Prevotellaceae_UCG-003	OTU1770	0.42068	0.076615	0.20204	0.070859	0.0068534	0.050775	0.36071	0.24008	0.13267	0.6599	-0.012668	1.1698
Prevotellaceae	Prevotella	OTU1790	0.42041	0.073633	0.20882	0.046323	0.0068123	0.0035037	0.35785	0.17468	-0.13433	0.40886	0.74301	0.32079
Streptococcaceae	Streptococcus	OTU634	0.41844	0.072903	0.20065	0.041381	0.0068041	0.0026205	0.35399	0.1735	-0.61753	0.25935	-0.86994	0.25211
Lachnospiraceae	Butyrivibrio	OTU630	0.41895	0.072716	0.1995	0.044085	0.0067688	0.0023784	0.36024	0.17648	-0.846	0.14707	0.10248	0.28509
unknown_family	unknown_genus	OTU1597	0.41944	0.073476	0.20083	0.042482	0.0067606	0.0031718	0.35864	0.17669	-0.4728	0.3352	-0.87446	0.32378
Prevotellaceae	Prevotella	OTU288	0.42249	0.073242	0.20402	0.045778	0.0067445	0.0026417	0.36783	0.17632	0.82489	0.17145	0.72858	0.23067
F082	unknown_genus	OTU1799	0.42207	0.076518	0.20227	0.070891	0.0067422	0.055503	0.36703	0.21615	-0.34391	0.64396	-0.76275	0.98309
Lachnospiraceae	Lachnoclostridium	OTU1891	0.41934	0.076344	0.20059	0.051634	0.0067047	0.012348	0.36068	0.19716	0.71234	0.91666	0.90431	0.83482
Ruminococcaceae	Ruminococcus	OTU1005	0.41877	0.073222	0.20157	0.043211	0.0066975	0.0025096	0.36123	0.17731	-0.67699	0.19719	-0.85822	0.15191
Hungateiclostridiaceae	Ruminiclostridium	OTU585	0.42053	0.072696	0.20181	0.044061	0.0066791	0.0023661	0.35423	0.17609	-0.83988	0.12537	0.12223	0.2737
Lachnospiraceae	Blautia	OTU234	0.42089	0.0742	0.2029	0.042452	0.0066212	0.002394	0.36842	0.17575	-0.00061896	0.25409	-0.90703	0.095706
Rikenellaceae	Rikenellaceae_RC9_gut_group	OTU1655	0.4214	0.073821	0.20017	0.045306	0.0066085	0.0029155	0.3621	0.18081	-0.84544	0.21245	0.052103	0.35343
Christensenellaceae	Christensenellaceae_R-7_group	OTU1541	0.41864	0.073238	0.20423	0.042884	0.0065929	0.0027091	0.35787	0.17415	0.31678	0.27114	-0.71501	0.21939
Anaerovoracaceae	Anaerovorax	OTU1484	0.42442	0.072336	0.19878	0.043192	0.0065905	0.0022342	0.35615	0.17534	-0.94591	0.091671	-0.35271	0.24029
Prevotellaceae	Prevotellaceae_UCG-001	OTU1555	0.42172	0.073177	0.20672	0.044166	0.0065596	0.0027917	0.34563	0.17396	-0.39364	0.2839	0.64033	0.23994
Prevotellaceae	Prevotellaceae_Ga6A1_group	OTU2857	0.41886	0.072746	0.20074	0.044752	0.0065544	0.0019966	0.36044	0.17545	0.80744	0.10853	0.79717	0.11104
Prevotellaceae	Prevotella	OTU1826	0.41662	0.073091	0.20162	0.043673	0.0065432	0.0023997	0.36508	0.17653	0.75742	0.16679	-0.26472	0.26341
Ruminococcaceae	Ruminococcus	OTU531	0.4206	0.073589	0.19994	0.044706	0.0065056	0.0028911	0.36546	0.17614	0.49242	0.26968	0.89455	0.19149
Ruminococcaceae	Ruminococcus	OTU719	0.42237	0.073145	0.19938	0.044222	0.0065056	0.0024043	0.35793	0.17971	0.94613	0.1142	0.41561	0.26688
Acholeplasmataceae	Anaeroplasma	OTU410	0.42282	0.073542	0.20272	0.04469	0.0064934	0.002645	0.36662	0.17522	0.68453	0.23206	0.84017	0.18395
Lachnospiraceae	Acetitomaculum	OTU1229	0.41988	0.071661	0.19667	0.042819	0.0064903	0.0023616	0.34941	0.17632	-0.91892	0.11053	-0.16945	0.27654
Lachnospiraceae	Acetitomaculum	OTU1686	0.42168	0.073296	0.20106	0.04439	0.0063868	0.0024095	0.35804	0.17705	0.868	0.16403	0.65696	0.21172
Christensenellaceae	Christensenellaceae_R-7_group	OTU695	0.41918	0.072937	0.20086	0.042512	0.0063674	0.0030495	0.35822	0.17582	-0.74104	0.31867	-0.67898	0.37867
Prevotellaceae	Prevotella	OTU1301	0.42147	0.076622	0.20019	0.070574	0.0063553	0.059515	0.36307	0.23149	-0.271	0.71347	-0.89045	1.1985
Christensenellaceae	Christensenellaceae_R-7_group	OTU468	0.42054	0.074004	0.20536	0.042194	0.0063474	0.0023865	0.35801	0.17327	0.36299	0.22672	-0.70624	0.17531
Lachnospiraceae	Roseburia	OTU2975	0.41982	0.072987	0.20033	0.044818	0.0063303	0.0025672	0.36294	0.17691	-0.64681	0.21387	0.40437	0.27064
Rikenellaceae	Rikenellaceae_RC9_gut_group	OTU453	0.42115	0.073754	0.19884	0.044659	0.006306	0.0025202	0.35861	0.17712	0.31367	0.26676	0.94462	0.11979
Prevotellaceae	Prevotella	OTU1428	0.41581	0.076656	0.20042	0.070724	0.0062956	0.059342	0.36252	0.21561	0.6005	0.738	0.023652	1.1243
Bacteroidales_RF16_group	unknown_genus	OTU11	0.42233	0.072097	0.20153	0.040736	0.006292	0.0022506	0.36552	0.17166	0.90693	0.12743	0.14713	0.27432
Hungateiclostridiaceae	Saccharofermentans	OTU979	0.42684	0.074049	0.19976	0.04403	0.0062842	0.0022084	0.35848	0.179	-0.74629	0.14097	0.31214	0.24538
Fibrobacteraceae	Fibrobacter	OTU224	0.41884	0.072109	0.20217	0.043207	0.0062798	0.0023566	0.36522	0.1744	0.92169	0.13953	0.45364	0.27899
F082	unknown_genus	OTU818	0.42033	0.076627	0.20013	0.070748	0.0061871	0.051321	0.36156	0.21611	0.1728	0.63807	0.43435	1.3514
Ruminococcaceae	CAG-352	OTU415	0.42135	0.073496	0.2006	0.042709	0.0061314	0.0026066	0.36077	0.17613	-0.42343	0.29359	-0.91681	0.17046
Lachnospiraceae	Acetitomaculum	OTU1459	0.4204	0.073398	0.20319	0.043247	0.0061191	0.0030571	0.35353	0.17647	0.37768	0.33451	-0.59773	0.39041
p-251-o5	unknown_genus	OTU535	0.42175	0.076377	0.19728	0.068334	0.0060747	0.00597	0.35864	0.2201	-0.69958	0.70534	-0.91218	0.76446
Lachnospiraceae	Butyrivibrio	OTU1835	0.42143	0.073595	0.20284	0.043819	0.0060711	0.0025501	0.35266	0.17607	-0.44663	0.27402	0.60831	0.24999
Anaerovoracaceae	Family_XIII_AD3011_group	OTU1408	0.42438	0.073208	0.19874	0.04252	0.0060669	0.0017021	0.36194	0.17668	-0.87819	0.074229	-0.72249	0.12689
Prevotellaceae	Prevotella	OTU46	0.42123	0.076578	0.20013	0.070527	0.0060577	0.058326	0.36806	0.22347	0.0066177	0.64058	0.72663	1.0455
Prevotellaceae	Prevotella	OTU2177	0.42541	0.073656	0.20392	0.043058	0.0060228	0.0031513	0.37335	0.17412	-0.41805	0.39575	-0.83655	0.37618
Lachnospiraceae	Blautia	OTU1128	0.42069	0.073863	0.20298	0.045428	0.0060158	0.0033557	0.3562	0.17771	-0.32576	0.56849	0.60161	0.39689
Spirochaetaceae	Treponema	OTU1257	0.41987	0.076557	0.20031	0.051565	0.0060147	0.012423	0.36676	0.19714	-0.70124	0.90623	0.39413	1.2367
Selenomonadaceae	Selenomonas	OTU2085	0.41761	0.072623	0.19858	0.041512	0.0059862	0.0022903	0.35662	0.17564	-0.61986	0.2384	-0.86938	0.15861
Ruminococcaceae	unknown_genus	OTU379	0.429	0.072962	0.20093	0.043608	0.0059374	0.0026521	0.37184	0.17326	-0.74105	0.23377	0.17483	0.34846
Prevotellaceae	Prevotella	OTU2156	0.42228	0.073242	0.20279	0.042851	0.005931	0.0026771	0.35183	0.1749	0.42289	0.27587	-0.59408	0.28088
unknown_family	unknown_genus	OTU1737	0.41775	0.072914	0.20434	0.04253	0.0058997	0.0020424	0.37091	0.17152	0.6922	0.15023	-0.36281	0.22534
Christensenellaceae	Christensenellaceae_R-7_group	OTU1599	0.41869	0.076598	0.20006	0.070469	0.0058989	0.053352	0.37051	0.237	-0.36427	1.0391	0.4388	1.4399
Christensenellaceae	Christensenellaceae_R-7_group	OTU1585	0.42015	0.073424	0.2031	0.045532	0.0058668	0.0026131	0.36205	0.17715	0.4099	0.30212	0.92326	0.19953
Anaerovoracaceae	Anaerovorax	OTU1259	0.41839	0.073096	0.19917	0.044088	0.0058468	0.0023163	0.37393	0.17634	0.92258	0.19989	0.43352	0.30038
Prevotellaceae	Prevotella	OTU1092	0.41949	0.073058	0.20054	0.04436	0.0058193	0.0023623	0.36074	0.17707	-0.82417	0.20057	0.10041	0.33421
Lachnospiraceae	[Eubacterium]_hallii_group	OTU1357	0.4171	0.071586	1	0	0.0058085	0.0018181	0.35562	1.1169	-0.98783	0.064181	-0.35005	1.1993
Prevotellaceae	Prevotella	OTU1167	0.42084	0.073277	0.20093	0.044394	0.0057981	0.0024763	0.36058	0.17454	-0.4046	0.28383	0.6213	0.27367
Christensenellaceae	Christensenellaceae_R-7_group	OTU2460	0.41917	0.07645	0.20043	0.068349	0.005771	0.0061536	0.35177	0.24913	-0.0097	0.89485	0.93039	1.0773
Lachnospiraceae	[Eubacterium]_ruminantium_group	OTU460	0.42479	0.073529	0.20153	0.043549	0.0057431	0.002403	0.34922	0.17809	0.7233	0.21406	-0.29712	0.30298
Lachnospiraceae	multi_affiliation	OTU735	0.41728	0.072914	0.20115	0.043498	0.005729	0.00247	0.36145	0.17649	0.59151	0.2301	-0.44879	0.28859
Christensenellaceae	Christensenellaceae_R-7_group	OTU2009	0.41455	0.071845	0.19853	0.043383	0.0057242	0.0019765	0.35163	0.17656	-0.93967	0.13165	-0.2505	0.2563
Acholeplasmataceae	Anaeroplasma	OTU1834	0.42084	0.074195	0.19939	0.043562	0.0056812	0.0025223	0.36355	0.17994	0.63373	0.28634	-0.42356	0.34841
Prevotellaceae	Prevotella	OTU946	0.42151	0.073482	0.20383	0.042314	0.005636	0.0027777	0.35085	0.17409	0.41321	0.33445	-0.56759	0.33077
Prevotellaceae	Prevotella	OTU1093	0.42231	0.073514	0.19843	0.042913	0.0056294	0.0027876	0.3624	0.17681	0.27467	0.34455	-0.67988	0.32526
Prevotellaceae	Prevotella	OTU118	0.42106	0.073314	0.19421	0.044007	0.0056203	0.0028032	0.35819	0.17882	0.36269	0.51107	0.88787	0.32306
Christensenellaceae	Christensenellaceae_R-7_group	OTU652	0.42053	0.076609	0.19864	0.070781	0.0055897	0.055765	0.36705	0.22129	0.33089	2.5226	-0.15304	1.1036
Rikenellaceae	Rikenellaceae_RC9_gut_group	OTU150	0.42044	0.073162	0.19923	0.041359	0.0055764	0.0023074	0.3613	0.17589	-0.7207	0.21015	-0.7847	0.22528
Prevotellaceae	Prevotellaceae_UCG-003	OTU545	0.42088	0.074116	0.19626	0.042973	0.0055744	0.0025876	0.36122	0.18036	0.69999	0.2948	-0.30055	0.33944
Rikenellaceae	Rikenellaceae_RC9_gut_group	OTU1767	0.42287	0.072606	0.19962	0.043185	0.005573	0.0019523	0.35835	0.17527	-0.89413	0.1069	-0.59613	0.20032
Prevotellaceae	Prevotella	OTU557	0.41998	0.073033	0.19837	0.042628	0.0055438	0.0020994	0.35626	0.17823	-0.78358	0.17485	-0.76956	0.18099
Spirochaetaceae	Treponema	OTU1736	0.41761	0.072871	0.20308	0.045474	0.00549	0.0019263	0.36357	0.17714	0.86132	0.13185	0.70513	0.18429
Lachnospiraceae	unknown_genus	OTU817	0.41875	0.076476	0.20102	0.049399	0.0054777	0.010367	0.35676	0.21456	-0.47304	1.0427	-0.98799	0.6831
Comamonadaceae	Delftia	OTU1823	0.4201	0.072851	0.19933	0.041661	0.0054481	0.0022769	0.36168	0.17437	-0.6326	0.26297	-0.82544	0.23172
Prevotellaceae	Prevotella	OTU70	0.42126	0.072834	0.20048	0.04359	0.005428	0.0025584	0.3597	0.17841	0.83374	0.34045	0.00072765	0.41527
Defluviitaleaceae	Defluviitaleaceae_UCG-011	OTU1156	0.4212	0.073898	0.20493	0.045581	0.0054064	0.0024437	0.36519	0.17538	0.2744	0.31694	0.91855	0.24684
Prevotellaceae	Prevotella	OTU534	0.41961	0.073754	0.20525	0.045003	0.0053931	0.0024903	0.35404	0.17669	0.2674	0.33198	0.91091	0.22898
Prevotellaceae	Prevotellaceae_UCG-003	OTU600	0.42184	0.076629	0.20113	0.070814	0.0053867	0.057901	0.36456	0.21968	-0.27744	0.87956	0.0033696	0.87565
Prevotellaceae	Prevotella	OTU246	0.41838	0.073018	0.19985	0.044436	0.0053772	0.0020582	0.35826	0.17953	0.89988	0.16625	0.6	0.23865
Lachnospiraceae	Lachnoclostridium	OTU529	0.42157	0.073995	0.20581	0.042841	0.0053382	0.0022305	0.34673	0.17562	0.30222	0.26633	-0.73668	0.19639
Prevotellaceae	Prevotella	OTU178	0.42062	0.073631	0.1997	0.041892	0.005334	0.0021788	0.3637	0.17504	-0.14189	0.33786	-0.9137	0.19151
Prevotellaceae	Prevotella	OTU1179	0.41941	0.072706	0.19751	0.042613	0.0053259	0.0020965	0.35075	0.17848	-0.79687	0.22211	-0.72833	0.19531
Prevotellaceae	Prevotella	OTU1036	0.42088	0.073799	0.19834	0.042807	0.0053224	0.0024762	0.36672	0.17697	0.41973	0.29935	-0.6014	0.29197
Prevotellaceae	unknown_genus	OTU1298	0.42032	0.073597	0.20108	0.045229	0.0053127	0.0026695	0.35695	0.17706	-0.29855	0.40329	0.65824	0.34782
Muribaculaceae	unknown_genus	OTU183	0.42244	0.072861	0.20068	0.042409	0.005311	0.0023604	0.36447	0.17346	0.78471	0.26687	0.64522	0.27357
Lachnospiraceae	Lachnospiraceae_UCG-006	OTU765	0.41904	0.073039	0.19811	0.041447	0.005297	0.0021002	0.35621	0.17488	-0.67223	0.21762	-0.82956	0.17319
Ruminococcaceae	CAG-352	OTU648	0.42078	0.073364	0.20276	0.043399	0.0052916	0.0029235	0.35913	0.17552	0.51202	0.42214	-0.36122	0.61157
Christensenellaceae	Christensenellaceae_R-7_group	OTU1299	0.42007	0.073748	0.2042	0.045638	0.0052416	0.0023076	0.36111	0.17767	0.68965	0.2352	0.82212	0.21613
Lactobacillaceae	Lactobacillus	OTU1454	0.42055	0.073582	0.20085	0.042942	0.0052332	0.0019002	0.36064	0.17709	-0.7009	0.20322	-0.85466	0.13474
UCG-010	unknown_genus	OTU1380	0.42811	0.073558	0.20055	0.042181	0.0052227	0.002054	0.37425	0.17283	-0.22756	0.27081	-0.93289	0.11286
Oscillospiraceae	UCG-005	OTU143	0.41486	0.073057	0.19362	0.042011	0.0051938	0.0022892	0.34888	0.18143	-0.58314	0.46246	-0.86768	0.28906
Oscillospiraceae	NK4A214_group	OTU1951	0.42037	0.073395	0.19559	0.044474	0.0051771	0.0024218	0.35898	0.17691	-0.45861	0.30835	0.54721	0.30353
Prevotellaceae	Prevotella	OTU1722	0.4302	0.073222	0.20409	0.043627	0.0051676	0.0020254	0.37825	0.17379	0.92836	0.14067	0.28308	0.29219
F082	unknown_genus	OTU759	0.42098	0.073164	0.20095	0.043387	0.0051663	0.0022785	0.36006	0.17654	0.48481	0.26416	-0.55261	0.30882
Prevotellaceae	Prevotella	OTU621	0.42048	0.073586	0.2013	0.045252	0.005142	0.0025333	0.35955	0.17626	0.47163	0.38829	0.86546	0.29739
Fibrobacteraceae	Fibrobacter	OTU2059	0.42039	0.072676	0.20163	0.04493	0.0051324	0.0027035	0.37024	0.17758	0.80195	0.39595	0.042201	0.57905
Prevotellaceae	Prevotella	OTU2490	0.41748	0.073472	0.20096	0.042509	0.0051277	0.0020072	0.35087	0.17733	-0.1407	0.43235	-0.92837	0.25114
Prevotellaceae	Prevotella	OTU1404	0.4201	0.076637	0.20192	0.07074	0.0051262	0.055344	0.35733	0.22115	-0.071062	0.59702	-0.74583	1.2266
unknown_family	unknown_genus	OTU1410	0.42088	0.073843	0.2008	0.04513	0.0051243	0.0024174	0.3606	0.17846	0.67547	0.29143	0.80339	0.27222
Ruminococcaceae	unknown_genus	OTU1149	0.42012	0.073481	0.20179	0.043962	0.0050829	0.0018203	0.35981	0.17783	0.86295	0.22007	-0.072258	0.29812
Prevotellaceae	Prevotellaceae_NK3B31_group	OTU1328	0.42196	0.073278	0.20089	0.044433	0.0050672	0.0020442	0.36358	0.17711	0.90932	0.19303	0.19199	0.31504
Lachnospiraceae	Lachnospiraceae_NK4A136_group	OTU2494	0.42074	0.076623	0.20327	0.070925	0.0050547	0.056286	0.36092	0.30487	-0.6551	0.89474	0.308	1.1141
Christensenellaceae	Christensenellaceae_R-7_group	OTU1416	0.41972	0.073536	0.21484	0.043787	0.0050524	0.0024657	0.35384	0.17278	0.65169	0.30272	-0.32439	0.40335
unknown_family	unknown_genus	OTU1350	0.4212	0.076652	0.20262	0.070702	0.0050504	0.05525	0.36079	0.34674	0.29448	1.3741	-0.75836	1.5346
Ruminococcaceae	Ruminococcus	OTU1622	0.4202	0.073623	0.19855	0.045283	0.0050453	0.0027955	0.3521	0.17737	0.49499	0.39921	0.77713	0.31583
Lachnospiraceae	Lachnospiraceae_ND3007_group	OTU1530	0.42121	0.07318	0.20305	0.04345	0.0049897	0.0023954	0.35662	0.17566	0.75113	0.29991	-0.11878	0.42428
Lachnospiraceae	[Eubacterium]_hallii_group	OTU472	0.42139	0.072761	0.19994	0.042795	0.0049863	0.0018049	0.36053	0.17633	-0.93588	0.24317	-0.44447	0.38093
[Eubacterium]_coprostanoligenes_group	unknown_genus	OTU1466	0.42142	0.07409	0.2028	0.045441	0.0049773	0.0017861	0.3498	0.17809	-0.40234	0.22201	0.69008	0.20006
Prevotellaceae	Prevotella	OTU141	0.41487	0.072421	0.19611	0.043121	0.0049587	0.0025115	0.35127	0.17826	0.81937	0.31594	0.33768	0.44879
Anaerovoracaceae	[Eubacterium]_brachy_group	OTU257	0.41926	0.072123	0.19814	0.042763	0.0049443	0.0019339	0.35295	0.17848	-0.93365	0.14055	-0.26672	0.29824
Ruminococcaceae	Ruminococcus	OTU913	0.42111	0.073733	0.20624	0.043776	0.004919	0.0029552	0.35275	0.17588	0.18328	0.46988	-0.61825	0.4424
Lachnospiraceae	Lachnospira	OTU1915	0.42089	0.073638	0.19741	0.038793	0.0049167	0.0017713	0.3648	0.17301	-0.26335	0.27367	-0.95137	0.15871
Anaerovoracaceae	Mogibacterium	OTU1981	0.42229	0.073356	0.19959	0.043598	0.0048909	0.002025	0.35813	0.17826	-0.91306	0.23965	-0.43729	0.28124
Prevotellaceae	Prevotella	OTU1642	0.41627	0.076593	0.20051	0.070747	0.0048806	0.050918	0.36265	0.26252	0.45306	0.66986	-0.41493	0.9177
Prevotellaceae	Prevotellaceae_UCG-003	OTU3109	0.42265	0.072702	0.20075	0.04443	0.0048585	0.0021922	0.34995	0.17683	-0.71964	0.25178	0.24606	0.35259
Prevotellaceae	Prevotella	OTU2556	0.425	0.073224	0.20091	0.043262	0.004825	0.0019881	0.35351	0.1767	-0.79986	0.20888	0.15218	0.31289
Hungateiclostridiaceae	Saccharofermentans	OTU1054	0.41951	0.073398	0.19881	0.043	0.0048061	0.0024487	0.35975	0.17756	-0.48662	0.41719	-0.82102	0.72116
Prevotellaceae	Prevotellaceae_UCG-003	OTU2479	0.42347	0.072654	0.1993	0.042609	0.004805	0.0019669	0.36237	0.17438	-0.74183	0.22561	-0.75765	0.21559
Rikenellaceae	Rikenellaceae_RC9_gut_group	OTU922	0.41926	0.076689	0.20066	0.070756	0.0047807	0.055751	0.36223	0.25196	-0.22016	0.64788	-0.10147	0.78167
Christensenellaceae	Christensenellaceae_R-7_group	OTU1389	0.42158	0.073139	0.2011	0.044912	0.0047701	0.0021148	0.35505	0.17766	-0.42011	0.37717	0.62181	0.32874
Ruminococcaceae	Ruminococcus	OTU1293	0.42205	0.073346	0.20096	0.044199	0.0047093	0.0025704	0.36901	0.17714	0.60068	1.5493	-0.30284	2.2686
Rikenellaceae	Rikenellaceae_RC9_gut_group	OTU199	0.41914	0.073308	0.20227	0.042827	0.0046633	0.0024113	0.35618	0.17562	0.18548	0.48749	-0.69955	0.41538
Lachnospiraceae	Tyzzerella	OTU471	0.42078	0.073593	0.20316	0.045378	0.0046395	0.0019072	0.35334	0.17596	-0.19401	0.30486	0.79107	0.22674
Desulfovibrionaceae	Desulfovibrio	OTU437	0.42185	0.074091	0.19985	0.044901	0.0046275	0.0019203	0.36473	0.17905	0.66342	0.22551	0.86534	0.17361
Christensenellaceae	Christensenellaceae_R-7_group	OTU918	0.42279	0.073204	0.20291	0.042634	0.0045729	0.0017745	0.36633	0.17559	-0.85337	0.25145	-0.67394	0.2469
Muribaculaceae	unknown_genus	OTU1456	0.42323	0.073027	0.19502	0.042537	0.0045641	0.0025519	0.36348	0.1769	-0.78047	0.42929	-0.35153	0.50067
Acholeplasmataceae	Anaeroplasma	OTU671	0.4202	0.073605	0.20364	0.042942	0.004509	0.0020362	0.3627	0.1755	0.33728	0.29643	-0.67201	0.24864
Hungateiclostridiaceae	Saccharofermentans	OTU1086	0.4203	0.076666	0.18887	0.070481	0.0044968	0.05541	0.36222	0.22374	-0.28798	0.72757	-0.97064	1.4589
Lachnospiraceae	[Eubacterium]_cellulosolvens_group	OTU389	0.4199	0.073602	0.20335	0.043305	0.0044791	0.0026168	0.3621	0.17693	0.60606	0.45632	0.69547	0.4148
Christensenellaceae	Christensenellaceae_R-7_group	OTU1337	0.42051	0.072882	0.2008	0.04393	0.0044556	0.0020198	0.36298	0.17803	-0.9044	0.26523	-0.34533	0.45176
Lachnospiraceae	FD2005	OTU661	0.42527	0.068626	1	0	0.0044463	0.0019872	0.34186	1.0357	0.95319	0.22764	0.32013	1.2562
Prevotellaceae	Prevotella	OTU2817	0.42196	0.072769	0.20144	0.044069	0.0044269	0.0017128	0.37044	0.17566	0.91226	0.18358	0.15069	0.3136
Atopobiaceae	Olsenella	OTU540	0.41874	0.072842	0.20013	0.04391	0.0044159	0.002208	0.35561	0.17847	0.79833	0.27613	-0.0098399	0.45672
Christensenellaceae	Christensenellaceae_R-7_group	OTU272	0.42018	0.072918	0.19959	0.044018	0.0043913	0.0023783	0.36531	0.17477	-0.56505	0.39291	0.29677	0.49161
Lachnospiraceae	Butyrivibrio	OTU1139	0.42052	0.073557	0.20796	0.044932	0.0043471	0.0018798	0.35709	0.17446	0.083163	0.35929	0.88886	0.24079
Christensenellaceae	Christensenellaceae_R-7_group	OTU1626	0.42069	0.073719	0.20055	0.042993	0.0043437	0.0020367	0.36434	0.1769	-0.0021603	0.41261	-0.84133	0.29894
Acholeplasmataceae	Anaeroplasma	OTU1701	0.4193	0.073443	0.20185	0.044975	0.004324	0.0027802	0.35989	0.17719	-0.29036	0.53351	0.4556	0.50511
F082	unknown_genus	OTU320	0.4201	0.073461	0.20253	0.044719	0.0043177	0.001622	0.36353	0.17731	0.82172	0.16456	0.74126	0.20897
Lachnospiraceae	Lachnospiraceae_NK3A20_group	OTU834	0.41771	0.072405	0.20056	0.041911	0.0043082	0.0025155	0.35703	0.17472	0.64856	0.4225	0.28142	0.56269
Anaerovoracaceae	Anaerovorax	OTU413	0.41967	0.073488	0.20441	0.045164	0.0043005	0.0017316	0.35936	0.17605	0.53571	0.25459	0.91176	0.21304
F082	unknown_genus	OTU620	0.42149	0.073285	0.20836	0.042455	0.0042269	0.0018417	0.36605	0.17237	-0.13168	0.31765	-0.88381	0.20431
Prevotellaceae	Prevotella	OTU456	0.42057	0.073442	0.19931	0.042335	0.0042054	0.0020063	0.35683	0.17629	0.11485	0.37243	-0.77639	0.23232
Ruminococcaceae	Ruminococcus	OTU567	0.41602	0.072691	0.19697	0.04395	0.004197	0.0023734	0.35262	0.17829	0.6634	0.37666	0.56579	0.42446
Campylobacteraceae	Campylobacter	OTU1557	0.41738	0.074134	0.20132	0.044188	0.0041945	0.0017529	0.37479	0.17999	0.76166	0.2165	-0.25032	0.31446
Ruminococcaceae	Ruminococcus	OTU863	0.42125	0.073667	0.20106	0.044126	0.0041762	0.0019863	0.35895	0.17892	0.7581	0.46967	-0.18312	0.39362
Lactobacillaceae	Lactobacillus	OTU984	0.41961	0.073733	0.20192	0.042329	0.0041757	0.0020025	0.36743	0.1754	0.39624	0.31784	-0.60821	0.30278
Prevotellaceae	Prevotella	OTU981	0.4205	0.073313	0.2052	0.042356	0.0041539	0.0018338	0.3611	0.17404	-0.44253	0.28725	-0.89208	0.1735
Prevotellaceae	Prevotella	OTU130	0.41988	0.075725	0.20016	0.069599	0.0041487	0.0044928	0.36003	0.25638	0.97521	0.58416	0.19211	0.95946
Prevotellaceae	Prevotella	OTU1058	0.41817	0.073453	0.20162	0.043891	0.0040883	0.0021594	0.36353	0.1774	0.36743	0.38952	-0.5879	0.38398
Prevotellaceae	Prevotella	OTU124	0.42073	0.073194	0.20293	0.041438	0.004072	0.0019225	0.36081	0.17404	-0.17253	0.37372	-0.85399	0.25242
Ruminococcaceae	Ruminococcus	OTU40	0.42057	0.073717	0.2006	0.043482	0.0040578	0.0018412	0.36068	0.17904	-0.91503	0.27094	-0.35772	0.33666
Christensenellaceae	Christensenellaceae_R-7_group	OTU2318	0.41928	0.072939	0.1998	0.043713	0.0040167	0.0024378	0.35945	0.17621	-0.62985	0.42644	-0.089	0.5607
Prevotellaceae	Prevotellaceae_YAB2003_group	OTU864	0.42049	0.0736	0.20041	0.04461	0.0040143	0.0024612	0.36261	0.1774	-0.52797	0.4634	0.26255	0.55457
Lachnospiraceae	Lachnospiraceae_XPB1014_group	OTU1201	0.4193	0.072119	0.20598	0.042818	0.0039869	0.0021246	0.37273	0.17194	-0.72823	0.36061	-0.54134	0.38423
Ruminococcaceae	Ruminococcus	OTU1551	0.4241	0.073377	0.20089	0.043557	0.0039807	0.0023893	0.3569	0.17667	-0.60041	0.4273	0.16261	0.53383
Anaerovoracaceae	Mogibacterium	OTU1258	0.42134	0.073529	0.20003	0.044767	0.00395	0.0015532	0.34973	0.17528	0.08138	0.28485	0.91047	0.13977
Prevotellaceae	Prevotellaceae_Ga6A1_group	OTU1032	0.42074	0.073509	0.20094	0.044874	0.0039383	0.0021101	0.36178	0.17699	0.6078	0.41301	0.74414	0.39727
Lachnospiraceae	Lachnospiraceae_XPB1014_group	OTU363	0.4212	0.072955	0.20155	0.044229	0.0039343	0.0020191	0.36228	0.17467	0.53442	0.37928	0.79314	0.31709
Lachnospiraceae	Lachnospiraceae_NK3A20_group	OTU307	0.42359	0.073443	0.21246	0.041602	0.003908	0.0023098	0.36394	0.17154	-0.65824	0.51766	-0.52698	0.55879
Prevotellaceae	Prevotella	OTU1296	0.42074	0.073672	0.20255	0.043728	0.0039075	0.0019466	0.36232	0.17601	-0.3229	0.36072	0.64959	0.31505
Rikenellaceae	Rikenellaceae_RC9_gut_group	OTU675	0.4202	0.073525	0.19872	0.043387	0.0039055	0.0025112	0.35874	0.17794	0.29911	0.56599	-0.42059	0.62508
Christensenellaceae	Christensenellaceae_R-7_group	OTU2498	0.42617	0.073631	0.19839	0.043006	0.0039048	0.0016183	0.36483	0.17786	-0.52115	0.25153	-0.91607	0.15926
Caulobacteraceae	unknown_genus	OTU163	0.42178	0.072325	0.20415	0.038661	0.0038878	0.002149	0.36559	0.16985	-0.66127	0.36229	-0.37172	0.42938
Oscillospiraceae	UCG-005	OTU347	0.42063	0.074203	0.19974	0.044754	0.003868	0.0016141	0.35971	0.17974	0.25038	0.55067	0.94582	0.71107
Ruminococcaceae	Ruminococcus	OTU1375	0.41646	0.072861	0.20041	0.044588	0.0038366	0.0023973	0.35812	0.17856	0.55722	0.50838	-0.1822	0.58038
Ruminococcaceae	Ruminococcus	OTU734	0.42022	0.072883	0.20118	0.042714	0.0038237	0.0015385	0.36087	0.17804	-0.80941	0.26736	-0.74851	0.24406
Christensenellaceae	Christensenellaceae_R-7_group	OTU887	0.42062	0.07328	0.20122	0.043498	0.0038136	0.0015925	0.36091	0.17599	0.87829	0.23758	0.10921	0.38383
Prevotellaceae	Prevotella	OTU999	0.42077	0.073409	0.19947	0.04265	0.0038088	0.0020485	0.36363	0.17605	0.56607	0.35767	-0.33238	0.43024
Ruminococcaceae	Ruminococcus	OTU148	0.42221	0.07339	0.20122	0.043684	0.0038054	0.0024641	0.36449	0.17616	-0.40973	0.64039	-0.54681	0.52376
Hungateiclostridiaceae	Saccharofermentans	OTU1022	0.42504	0.073285	0.20023	0.04424	0.0037958	0.001541	0.35964	0.17836	0.85516	0.19317	-0.043455	0.32642
Lachnospiraceae	Butyrivibrio	OTU757	0.41993	0.073137	0.20111	0.044412	0.0037908	0.0015154	0.36333	0.17733	0.92517	0.18642	0.37891	0.31631
Anaerovoracaceae	Family_XIII_AD3011_group	OTU670	0.42087	0.073587	0.19944	0.044352	0.0037883	0.001872	0.36	0.17735	0.090894	0.47999	0.84784	0.47962
Rikenellaceae	Rikenellaceae_RC9_gut_group	OTU1489	0.4117	0.075074	0.19937	0.068708	0.0037776	0.0036265	0.35486	0.21392	0.94308	0.6194	0.54336	0.74693
Fibrobacteraceae	Fibrobacter	OTU1726	0.41914	0.076332	0.20193	0.051334	0.003735	0.0076782	0.36397	0.20506	0.84977	1.1231	0.79234	1.0374
Lactobacillaceae	Lactobacillus	OTU1705	0.42149	0.073348	0.20212	0.043253	0.0037278	0.0023456	0.36201	0.17566	-0.6139	0.4913	-0.25057	0.72437
Prevotellaceae	Prevotella	OTU482	0.41761	0.071962	0.19871	0.042103	0.0037053	0.0015808	0.35632	0.17379	-0.75118	0.23117	-0.69537	0.22554
Prevotellaceae	Prevotella	OTU3	0.42081	0.07353	0.1993	0.043167	0.0036953	0.0022003	0.36521	0.17479	0.13304	0.62109	0.73877	0.50306
Lachnospiraceae	probable_genus_10	OTU1250	0.42421	0.073327	0.20014	0.043204	0.0036846	0.001659	0.36192	0.17657	-0.76117	0.2411	-0.71435	0.24586
Oscillospiraceae	NK4A214_group	OTU715	0.42005	0.073441	0.19569	0.041699	0.0036518	0.0017996	0.36248	0.17634	-0.21208	0.45139	-0.86324	0.28385
Lachnospiraceae	Lachnospiraceae_NK3A20_group	OTU39	0.42052	0.074772	0.19828	0.042115	0.0036477	0.0015701	0.37343	0.18051	0.58863	0.23866	-0.48695	0.27788
Prevotellaceae	Prevotella	OTU121	0.42201	0.073359	0.20102	0.045057	0.0036386	0.001849	0.36354	0.17793	0.83514	0.34188	0.52002	0.39932
Lachnospiraceae	probable_genus_10	OTU1078	0.42024	0.073601	0.20197	0.044417	0.0036322	0.0023102	0.35637	0.17668	0.45359	0.52336	0.62705	0.49365
Christensenellaceae	Christensenellaceae_R-7_group	OTU1909	0.42055	0.074166	0.20168	0.045405	0.0036093	0.0017978	0.35916	0.18099	-0.57915	0.32833	0.4534	0.3986
Muribaculaceae	unknown_genus	OTU1650	0.41764	0.073291	0.20129	0.043743	0.0035882	0.0016737	0.36033	0.17787	0.65738	0.273	-0.34349	0.35486
Prevotellaceae	Prevotella	OTU1239	0.41531	0.072741	0.20076	0.044741	0.0035653	0.0018838	0.35871	0.17863	0.83534	0.46278	0.27809	0.52418
Prevotellaceae	Prevotella	OTU1185	0.42054	0.076607	0.20035	0.070601	0.0035587	0.058637	0.3614	0.22945	-0.43405	0.5408	-0.65065	0.78123
Prevotellaceae	unknown_genus	OTU996	0.42066	0.073782	0.20306	0.045386	0.0035459	0.0015788	0.35626	0.17721	0.2748	0.34527	0.92182	0.26371
Christensenellaceae	Christensenellaceae_R-7_group	OTU285	0.42081	0.073581	0.20128	0.044213	0.0035448	0.0017776	0.35941	0.1767	0.28793	0.36447	0.87253	0.28204
Lachnospiraceae	Butyrivibrio	OTU266	0.42267	0.073258	0.20141	0.04113	0.0034806	0.0019056	0.36433	0.17294	-0.44607	0.55129	-0.77	0.39619
Ruminococcaceae	Ruminococcus	OTU2953	0.42032	0.073774	0.20156	0.04378	0.0034784	0.0015437	0.36053	0.17844	0.7289	0.33415	-0.2605	0.33264
Lachnospiraceae	Marvinbryantia	OTU951	0.41851	0.073324	0.20258	0.042719	0.0034666	0.0015344	0.36729	0.17431	0.42763	0.27202	-0.59827	0.24991
Fibrobacteraceae	Fibrobacter	OTU636	0.42107	0.073016	0.19986	0.041973	0.0034503	0.0022018	0.36042	0.17443	-0.31175	0.60915	-0.33485	0.63469
Rikenellaceae	Rikenellaceae_RC9_gut_group	OTU1699	0.42064	0.073291	0.20408	0.042956	0.0034349	0.0019617	0.35879	0.17348	0.3591	0.447	-0.49485	0.41004
Ruminococcaceae	Ruminococcus	OTU1193	0.42176	0.07358	0.19973	0.043703	0.003422	0.0022323	0.35708	0.17788	0.33379	0.86165	-0.32728	0.55777
Lachnospiraceae	[Eubacterium]_ruminantium_group	OTU1378	0.41938	0.073003	0.20065	0.043271	0.0034146	0.0016022	0.36462	0.17679	-0.80723	0.27493	-0.62837	0.29485
Christensenellaceae	Christensenellaceae_R-7_group	OTU1596	0.42248	0.073428	0.20155	0.044813	0.0034131	0.0017692	0.3627	0.1761	0.56876	0.41826	0.78793	0.32184
Prevotellaceae	Prevotellaceae_UCG-003	OTU1902	0.41976	0.073866	0.20094	0.04563	0.0034063	0.0019415	0.36006	0.17966	0.43772	0.53293	0.83736	0.42654
Rikenellaceae	U29-B03	OTU1177	0.41861	0.073486	0.2	0.04506	0.0034006	0.0016028	0.35937	0.18039	0.89598	0.21403	0.39971	0.33781
Prevotellaceae	Prevotella	OTU104	0.42093	0.073008	0.1982	0.042269	0.0033918	0.0017372	0.36503	0.17303	-0.31687	0.44428	0.58272	0.45321
Lachnospiraceae	Butyrivibrio	OTU1563	0.41894	0.073834	0.20588	0.04561	0.0033847	0.0015967	0.36186	0.17722	0.098563	0.35206	0.88722	0.22597
Lachnospiraceae	Blautia	OTU1098	0.4216	0.07355	0.20131	0.044078	0.0033829	0.0017319	0.36623	0.17718	0.84849	0.31927	0.33447	0.44693
F082	unknown_genus	OTU2257	0.42071	0.073452	0.202	0.044907	0.0033797	0.0012424	0.36121	0.17508	0.32523	0.26191	0.95548	0.15306
Lachnospiraceae	[Ruminococcus]_gauvreauii_group	OTU862	0.42184	0.073627	0.2001	0.044012	0.0033613	0.0021557	0.36393	0.17746	-0.65753	0.46296	-0.26653	0.61822
Eubacteriaceae	Pseudoramibacter	OTU903	0.42048	0.073443	0.20077	0.043667	0.0033528	0.0020224	0.36127	0.17611	0.097402	0.54728	0.70317	0.41187
Christensenellaceae	Christensenellaceae_R-7_group	OTU3251	0.42055	0.07379	0.20041	0.044689	0.0033497	0.0016132	0.36004	0.17841	0.51274	0.33997	0.8743	0.25868
Prevotellaceae	Prevotellaceae_UCG-003	OTU713	0.41872	0.073249	0.20213	0.045332	0.003348	0.0017855	0.35836	0.1764	0.40881	0.39976	0.83581	0.33101
Succinivibrionaceae	Succinivibrionaceae_UCG-002	OTU227	0.42074	0.073593	0.20102	0.043441	0.0033269	0.0019678	0.36181	0.17709	0.45216	0.44062	-0.40509	0.51111
Ruminococcaceae	Ruminococcus	OTU1151	0.42076	0.074075	0.20255	0.045331	0.0032845	0.0019066	0.36133	0.17903	-0.068725	0.99206	0.75892	0.75572
Prevotellaceae	Prevotella	OTU443	0.42005	0.07386	0.20297	0.044294	0.0032716	0.0015969	0.36258	0.17828	0.76726	0.48039	0.70712	0.52147
p-251-o5	unknown_genus	OTU2403	0.42039	0.073624	0.20056	0.044557	0.0032412	0.0016574	0.35677	0.17789	-0.52899	0.39341	0.45453	0.40916
Prevotellaceae	Prevotella	OTU149	0.41973	0.072895	0.20047	0.043265	0.0032385	0.002001	0.3644	0.17534	-0.60512	0.51654	-0.054229	0.54678
Christensenellaceae	Christensenellaceae_R-7_group	OTU1500	0.42233	0.076357	0.1978	0.049019	0.0032351	0.0066447	0.36903	0.22364	0.37218	1.3276	-0.7238	1.0517
Lachnospiraceae	Lachnospiraceae_AC2044_group	OTU1649	0.42032	0.073554	0.20417	0.042016	0.0031829	0.0016602	0.36236	0.17488	-0.3189	0.41557	-0.84173	0.32814
Lachnospiraceae	Acetitomaculum	OTU9	0.42089	0.073682	0.19945	0.04066	0.003164	0.001495	0.36087	0.17696	-0.84184	0.23363	-0.58817	0.29359
Muribaculaceae	unknown_genus	OTU2035	0.41725	0.073313	0.20465	0.043403	0.0031525	0.001788	0.36124	0.17518	0.24241	0.4434	-0.63806	0.38262
Lachnospiraceae	unknown_genus	OTU1715	0.41881	0.073378	0.2017	0.045485	0.0031421	0.0014793	0.36048	0.1781	0.62517	0.7347	0.83603	1.4229
F082	unknown_genus	OTU865	0.4206	0.074249	0.19953	0.044209	0.0031217	0.0015246	0.36369	0.18101	0.6937	0.29728	-0.30238	0.36717
Lachnospiraceae	Lachnospiraceae_NK3A20_group	OTU49	0.4202	0.073338	0.1998	0.041171	0.0031125	0.0018283	0.36124	0.17567	0.30476	0.79048	0.74606	0.51014
Bacteroidales_RF16_group	unknown_genus	OTU880	0.41983	0.073586	0.20104	0.043787	0.0031123	0.0015357	0.36231	0.17758	-0.77005	0.29968	0.11027	0.39812
Prevotellaceae	Prevotella	OTU2538	0.42302	0.073353	0.19962	0.044338	0.0031063	0.0019055	0.36848	0.17675	-0.65049	0.4263	0.044652	0.54274
F082	unknown_genus	OTU2208	0.41942	0.073759	0.20076	0.044168	0.003067	0.0015061	0.36163	0.17895	0.87701	0.3554	0.33584	0.40509
Prevotellaceae	unknown_genus	OTU176	0.42116	0.073654	0.20091	0.042985	0.0030602	0.0016203	0.36059	0.17762	0.37524	0.40972	-0.58909	0.36789
Prevotellaceae	Prevotella	OTU51	0.41868	0.072824	0.2012	0.043652	0.0030305	0.0017054	0.36204	0.17563	0.72574	0.42745	0.46521	0.44334
Fibrobacteraceae	Fibrobacter	OTU431	0.42065	0.07421	0.1972	0.04235	0.0030063	0.0015891	0.35679	0.18067	-0.0027138	0.47841	-0.83099	0.32089
Ruminococcaceae	Ruminococcus	OTU400	0.42109	0.073588	0.20189	0.043916	0.0029708	0.0016045	0.35979	0.17735	0.68703	0.3414	-0.17075	0.44243
Ruminococcaceae	Ruminococcus	OTU1004	0.42059	0.076603	0.20232	0.070907	0.0029532	0.050336	0.35945	0.22375	0.40507	0.63442	-0.36003	1.0911
Rikenellaceae	Rikenellaceae_RC9_gut_group	OTU103	0.42099	0.073312	0.19994	0.042434	0.002948	0.0016403	0.36389	0.17525	0.16784	0.98528	0.77528	0.41832
Atopobiaceae	Olsenella	OTU1065	0.42169	0.073673	0.20088	0.042582	0.0029477	0.0013961	0.36569	0.17571	-0.078049	0.45122	-0.86172	0.42296
Prevotellaceae	Prevotella	OTU1061	0.42056	0.073492	0.20043	0.043919	0.0029354	0.0012918	0.36314	0.17708	0.89746	0.2381	0.29523	0.34581
Christensenellaceae	Christensenellaceae_R-7_group	OTU1595	0.41891	0.073066	0.2008	0.044092	0.002904	0.0016392	0.36255	0.17655	0.71953	0.46149	0.52215	0.48094
Prevotellaceae	Prevotellaceae_UCG-001	OTU1477	0.42092	0.072933	0.20082	0.043567	0.0028541	0.0015092	0.37023	0.17409	0.77988	0.28657	0.3163	0.47099
Ruminococcaceae	unknown_genus	OTU1471	0.42488	0.073771	0.20324	0.044547	0.002825	0.0017156	0.36884	0.17733	0.76086	0.48113	0.49504	0.50018
Christensenellaceae	Christensenellaceae_R-7_group	OTU1420	0.41868	0.073264	0.20033	0.043611	0.0028151	0.0016239	0.36025	0.17782	-0.7388	0.35906	-0.030119	0.49598
Lachnospiraceae	Roseburia	OTU1757	0.42379	0.076425	0.20092	0.070828	0.0028148	0.054944	0.36268	0.224	-0.87417	0.902	-0.38348	1.3138
Hungateiclostridiaceae	Saccharofermentans	OTU45	0.42386	0.073302	0.20032	0.043529	0.0028077	0.0017089	0.35951	0.17835	-0.76834	1.2768	-0.18263	1.1447
Lachnospiraceae	Acetitomaculum	OTU50	0.42148	0.073619	0.19999	0.040608	0.0028021	0.001407	0.3535	0.17444	0.42355	0.35189	-0.55732	0.44969
Ruminococcaceae	CAG-352	OTU215	0.42076	0.073368	0.20507	0.042168	0.0028009	0.0014714	0.35594	0.17359	0.37239	0.37078	-0.56825	0.35319
Ruminococcaceae	Ruminococcus	OTU1029	0.4203	0.073426	0.20361	0.043504	0.0027837	0.0014479	0.36248	0.1751	0.25386	0.40168	-0.66736	0.71153
p-251-o5	unknown_genus	OTU1186	0.42034	0.073872	0.20112	0.043551	0.0027598	0.0015217	0.36112	0.17858	0.37151	0.41172	-0.58068	0.42162
Christensenellaceae	Christensenellaceae_R-7_group	OTU1438	0.42317	0.073347	0.20056	0.044118	0.0027588	0.0018663	0.36071	0.17672	-0.4654	0.6596	-0.078803	0.7339
Prevotellaceae	Prevotella	OTU248	0.42165	0.073795	0.20448	0.044999	0.0027577	0.0014615	0.36752	0.1754	-0.4553	0.4663	0.51438	0.3924
Oscillospiraceae	NK4A214_group	OTU12	0.4205	0.073794	0.20101	0.042973	0.0027563	0.0015085	0.36117	0.17784	0.56172	1.5686	0.78827	0.51651
Anaerovoracaceae	Mogibacterium	OTU1781	0.42086	0.073545	0.19984	0.044694	0.0027546	0.001419	0.36347	0.17804	-0.29586	0.38864	0.66758	0.32662
Lachnospiraceae	[Eubacterium]_hallii_group	OTU704	0.42116	0.076483	0.20065	0.04815	0.0027018	0.0053109	0.35753	0.21679	-0.24463	1.1365	-0.99087	0.71088
Oscillospiraceae	NK4A214_group	OTU498	0.42309	0.073469	0.2024	0.042715	0.0026992	0.001437	0.36651	0.17518	-0.37119	0.40439	-0.83298	0.31009
Fibrobacteraceae	Fibrobacter	OTU1256	0.42126	0.073575	0.20131	0.043202	0.0026812	0.0018629	0.36419	0.17637	0.11121	1.1491	0.43985	1.2515
Prevotellaceae	Prevotella	OTU772	0.42424	0.073349	0.20158	0.044126	0.0026739	0.0013814	0.36618	0.176	0.81037	0.43312	0.12339	0.54599
Rikenellaceae	Rikenellaceae_RC9_gut_group	OTU1184	0.42059	0.073824	0.20127	0.044037	0.0026718	0.0015308	0.36276	0.17884	0.72323	0.37558	-0.084452	0.50693
Lachnospiraceae	[Eubacterium]_ruminantium_group	OTU728	0.42009	0.073478	0.19981	0.042348	0.00267	0.0013702	0.36724	0.17567	-0.19528	0.40359	-0.8457	0.48106
Prevotellaceae	Prevotella	OTU3418	0.41893	0.07411	0.20042	0.044968	0.0026386	0.0014418	0.36521	0.18208	-0.75623	0.34593	0.17128	0.46427
Prevotellaceae	Prevotella	OTU322	0.41961	0.073345	0.20246	0.044208	0.0025971	0.0012722	0.36261	0.17652	0.60395	0.35564	0.82001	0.29297
Lachnospiraceae	unknown_genus	OTU2120	0.42183	0.07334	0.20116	0.04319	0.0025966	0.0014228	0.36517	0.17653	-0.79825	0.32861	-0.13767	0.46948
Prevotellaceae	Prevotellaceae_UCG-001	OTU1344	0.42109	0.073905	0.20606	0.043029	0.0025928	0.0012124	0.35048	0.17719	-0.4875	0.46512	-0.88499	0.41745
Prevotellaceae	Prevotella	OTU390	0.42111	0.076647	0.19956	0.070694	0.0025543	0.061812	0.36336	0.26789	-0.22167	0.64949	0.35765	0.86683
Prevotellaceae	Prevotella	OTU299	0.42058	0.074014	0.20008	0.043004	0.0025151	0.0013421	0.36161	0.17961	-0.1694	0.5072	-0.85978	0.41016
Lachnospiraceae	Marvinbryantia	OTU473	0.42076	0.073874	0.20079	0.044233	0.0024868	0.0017874	0.3629	0.17852	-0.081027	0.83054	0.46172	0.78907
Muribaculaceae	unknown_genus	OTU751	0.42053	0.076418	0.20205	0.070705	0.0024603	0.052457	0.36546	0.21788	-0.32879	0.90526	-0.88521	1.0691
Ruminococcaceae	Ruminococcus	OTU527	0.42318	0.076504	0.19708	0.068268	0.0024505	0.00337	0.3759	0.21851	-0.75301	0.8899	0.30671	1.1294
Lachnospiraceae	Lachnospiraceae_NK3A20_group	OTU24	0.4221	0.073932	0.20198	0.041777	0.0024433	0.0014227	0.36202	0.17814	-0.75768	0.47448	0.060086	0.52959
Prevotellaceae	Prevotellaceae_UCG-001	OTU1063	0.4213	0.074079	0.20008	0.043663	0.0024319	0.0013451	0.36367	0.17988	-0.74607	0.35974	-0.66698	0.3608
Prevotellaceae	Prevotellaceae_NK3B31_group	OTU1603	0.42245	0.073316	0.1997	0.044559	0.0024315	0.0013415	0.35122	0.1793	-0.74337	0.38717	0.086749	0.57757
Prevotellaceae	Prevotellaceae_UCG-003	OTU1481	0.42053	0.073423	0.20127	0.044887	0.0024224	0.0013156	0.36078	0.177	0.78934	0.51853	0.45566	0.45652
Christensenellaceae	Christensenellaceae_R-7_group	OTU1327	0.41995	0.073741	0.20623	0.044944	0.0024087	0.0011094	0.35713	0.17599	0.47391	0.30773	0.89626	0.20511
Christensenellaceae	Christensenellaceae_R-7_group	OTU485	0.42172	0.073299	0.20002	0.044209	0.0023806	0.0013157	0.36205	0.17758	-0.32416	0.45716	0.60881	0.41174
Prevotellaceae	Prevotella	OTU56	0.42014	0.075843	0.19797	0.069261	0.0023502	0.003487	0.35693	0.22067	0.96347	0.69776	0.53673	1.0679
Ruminococcaceae	CAG-352	OTU1605	0.42662	0.073488	0.20409	0.042918	0.0023339	0.001185	0.37003	0.1737	-0.86433	0.30187	-0.31419	0.4137
Ruminococcaceae	unknown_genus	OTU1950	0.42082	0.072945	0.20073	0.042897	0.0023336	0.0011652	0.36161	0.17468	-0.82964	0.26741	-0.15826	0.40696
Ruminococcaceae	Ruminococcus	OTU994	0.42124	0.074116	0.20291	0.045423	0.0023315	0.00115	0.36477	0.17805	0.472	0.44019	0.89343	0.35478
Lachnospiraceae	Blautia	OTU830	0.42057	0.073382	0.20199	0.04451	0.002306	0.0011331	0.35607	0.176	0.61332	0.33342	0.78713	0.27703
Acholeplasmataceae	Anaeroplasma	OTU435	0.42047	0.073698	0.20109	0.044638	0.0022997	0.001495	0.36455	0.17965	0.74084	0.55233	0.28386	1.3211
Paracaedibacteraceae	unknown_genus	OTU1518	0.42067	0.073472	0.2032	0.042267	0.0022984	0.0013683	0.36061	0.17517	-0.14879	0.49916	-0.72483	0.3525
Selenomonadaceae	Selenomonas	OTU1565	0.42076	0.073595	0.19992	0.042463	0.0022598	0.001538	0.36114	0.17688	-0.14038	0.65167	-0.50894	0.68827
Lachnospiraceae	Lachnospiraceae_UCG-008	OTU393	0.42087	0.073321	0.20065	0.043361	0.0022506	0.0015452	0.361	0.17627	0.29762	0.65657	0.34639	0.74118
Ruminococcaceae	unknown_genus	OTU3172	0.42237	0.073338	0.20057	0.044091	0.0022478	0.0013812	0.36284	0.17768	-0.73409	0.40284	-0.36601	0.55841
p-251-o5	unknown_genus	OTU1948	0.42514	0.073388	0.20185	0.042968	0.0022406	0.001286	0.34996	0.17551	0.71085	0.74734	0.34319	1.135
Prevotellaceae	Prevotella	OTU28	0.4203	0.073233	0.20227	0.040952	0.0022313	0.0010415	0.35957	0.17453	-0.29117	0.3419	-0.87655	0.2557
Lachnospiraceae	Lachnospiraceae_NK3A20_group	OTU1267	0.41981	0.073861	0.20299	0.045295	0.0022242	0.0011894	0.35723	0.17785	0.34185	0.45171	0.86973	0.36085
Prevotellaceae	Prevotella	OTU414	0.42117	0.073256	0.20071	0.043258	0.0022235	0.0014386	0.36132	0.17555	0.48803	0.48362	0.4337	0.52755
Lachnospiraceae	Acetitomaculum	OTU420	0.42103	0.07373	0.19857	0.044695	0.0021753	0.0011551	0.36567	0.17709	0.084497	0.48204	0.82633	0.37355
Prevotellaceae	Prevotella	OTU2042	0.42117	0.0766	0.20121	0.051797	0.0021723	0.0080417	0.35796	0.19945	0.52191	2.3432	-0.59594	1.5086
Lachnospiraceae	[Eubacterium]_ruminantium_group	OTU696	0.42097	0.073634	0.20346	0.044614	0.0021605	0.0013121	0.3627	0.17686	0.73561	0.36093	0.21181	0.50942
Prevotellaceae	Prevotellaceae_UCG-003	OTU966	0.42212	0.073501	0.20145	0.043772	0.002142	0.0010825	0.3573	0.1768	0.73415	0.32077	-0.13809	0.42587
Lachnospiraceae	Lachnospiraceae_UCG-008	OTU2418	0.41807	0.072485	0.19994	0.043269	0.0021387	0.0012009	0.36991	0.17538	-0.66452	0.58532	-0.62753	0.60895
Prevotellaceae	Prevotella	OTU1207	0.42176	0.073391	0.20352	0.043553	0.0021226	0.0011193	0.3506	0.17653	0.55443	0.42493	-0.40195	0.43222
Lactobacillaceae	Lactobacillus	OTU778	0.42112	0.076505	0.20064	0.051273	0.0021159	0.0064856	0.36209	0.27351	-0.79268	1.3256	0.25427	2.5253
Ruminococcaceae	unknown_genus	OTU935	0.42066	0.074364	0.19995	0.044871	0.0020914	0.0012747	0.36374	0.18086	0.18262	0.55367	0.83999	0.55014
Prevotellaceae	Prevotella	OTU1373	0.42146	0.073796	0.19913	0.043536	0.0020889	0.0011312	0.35993	0.17883	0.61547	0.41156	-0.31656	0.41337
Christensenellaceae	Christensenellaceae_R-7_group	OTU543	0.42085	0.073945	0.19886	0.04288	0.0020871	0.0013536	0.36136	0.17897	-0.032451	2.1838	-0.69756	1.5135
Prevotellaceae	Prevotella	OTU925	0.42047	0.073748	0.20067	0.044308	0.0020812	0.00097443	0.35337	0.18096	0.84085	0.26767	-0.034461	0.38557
Prevotellaceae	Prevotellaceae_UCG-003	OTU3074	0.42549	0.073818	0.2013	0.044504	0.0020692	0.0013235	0.37027	0.17585	0.10388	0.66177	0.67324	0.56562
Rikenellaceae	Rikenellaceae_RC9_gut_group	OTU1470	0.41992	0.073353	0.20244	0.043438	0.0020629	0.0011716	0.366	0.17504	0.27313	0.48449	-0.58871	0.39592
Fibrobacteraceae	Fibrobacter	OTU2526	0.42222	0.072971	0.20124	0.044238	0.0019927	0.0011071	0.36293	0.17577	0.73561	0.34239	0.54561	0.41127
Acholeplasmataceae	Anaeroplasma	OTU694	0.42135	0.073499	0.20052	0.043265	0.0019923	0.0013449	0.36181	0.17655	0.40829	0.70536	0.020376	0.71951
Chitinophagaceae	Sediminibacterium	OTU955	0.42064	0.076586	0.1996	0.070676	0.0019883	0.058302	0.36408	0.2251	0.01373	0.64521	0.35437	0.91271
Prevotellaceae	Prevotellaceae_UCG-001	OTU987	0.42104	0.073759	0.20072	0.044148	0.0019803	0.0011453	0.36289	0.1782	-0.76526	0.48633	-0.067743	0.58748
Christensenellaceae	Christensenellaceae_R-7_group	OTU2965	0.41986	0.074252	0.19912	0.043822	0.0019403	0.00092135	0.35989	0.18216	-0.44527	0.34162	-0.9166	0.21592
Prevotellaceae	Prevotella	OTU1663	0.41624	0.0723	0.20282	0.044768	0.0019182	0.0011677	0.35964	0.17488	0.46391	0.46603	0.66483	0.39254
Rikenellaceae	Rikenellaceae_RC9_gut_group	OTU822	0.42084	0.073861	0.20017	0.043978	0.0019001	0.0010106	0.36033	0.17904	0.83208	0.32109	0.14438	0.49658
Atopobiaceae	Olsenella	OTU1370	0.42083	0.073467	0.19935	0.044149	0.0018368	0.00096791	0.36	0.17749	-0.75409	0.32953	0.05551	0.44551
Prevotellaceae	Prevotella	OTU243	0.42055	0.07364	0.20361	0.043735	0.0018291	0.001309	0.36103	0.17671	-0.039105	0.72682	-0.27264	0.7273
Prevotellaceae	Prevotella	OTU2306	0.42058	0.073469	0.20071	0.043709	0.0018165	0.0010988	0.36295	0.17674	-0.71157	0.46764	-0.13429	0.54686
Oscillospiraceae	Colidextribacter	OTU422	0.41959	0.07312	0.20098	0.042927	0.0018058	0.0010022	0.36182	0.17647	-0.76623	0.33394	-0.48747	0.41098
Prevotellaceae	Prevotella	OTU611	0.42152	0.076398	0.19755	0.067268	0.001803	0.0027684	0.36641	0.33864	-0.37906	1.273	0.67932	1.1551
Rikenellaceae	Rikenellaceae_RC9_gut_group	OTU1102	0.4215	0.073438	0.20249	0.044066	0.0017986	0.0011497	0.3645	0.17549	0.52234	0.51285	0.53281	0.48288
Prevotellaceae	Prevotellaceae_NK3B31_group	OTU1039	0.42152	0.073355	0.1979	0.04256	0.0017966	0.00098203	0.3591	0.17729	-0.79116	0.64137	-0.45701	0.51475
Rikenellaceae	Rikenellaceae_RC9_gut_group	OTU576	0.42061	0.076588	0.20119	0.070831	0.0017721	0.065161	0.35959	0.22261	-0.35276	1.6652	0.54873	1.1395
Prevotellaceae	Prevotella	OTU1187	0.41927	0.073436	0.19972	0.043096	0.0017611	0.0010717	0.36967	0.17542	0.39858	0.59622	-0.41205	0.58488
Sutterellaceae	Sutterella	OTU1047	0.42202	0.073646	0.20108	0.043788	0.0017348	0.0010311	0.36158	0.1774	-0.63347	0.44707	0.1825	0.56921
Prevotellaceae	Prevotellaceae_UCG-003	OTU1198	0.41651	0.072669	0.19777	0.04419	0.0017328	0.0011433	0.3542	0.17679	-0.14865	0.73099	0.18056	0.63287
unknown_family	unknown_genus	OTU1919	0.42201	0.073778	0.19639	0.044743	0.0017163	0.0011341	0.36067	0.1806	0.44351	0.66592	0.70099	0.49199
Christensenellaceae	Christensenellaceae_R-7_group	OTU1362	0.41989	0.07313	0.20218	0.042926	0.0017098	0.00097333	0.36262	0.17521	-0.11777	0.51624	-0.75359	0.34957
Lachnospiraceae	[Eubacterium]_ruminantium_group	OTU549	0.42095	0.073765	0.20088	0.044953	0.0016776	0.00097739	0.36217	0.17871	0.62766	0.40432	0.71001	0.37786
Prevotellaceae	Prevotella	OTU1444	0.42283	0.073697	0.20126	0.044367	0.0016379	0.0010748	0.35652	0.17763	-0.285	0.6017	0.49081	0.54829
[truncated: 61 more rows]
