# Supplementary material for: Host genetic control on rumen microbiota and its impact on dairy traits in sheep
Source: Genet Sel Evol. 2022 Nov 24;54:77. doi: 10.1186/s12711-022-00769-9 (PMC9694848; doi:10.1186/s12711-022-00769-9)
Supplement: Supplementary file 3 — Additional file 3: Table S3. Genetic correlations between fat content (FC), milk fatty acids and operational taxonomic units (OTU). Genetic correlations between OTU abundances, fat content and milk fatty acids, such as butyric acid (C4:0), caproic acid (C6:0), caprylic acid (C8:0), capric acid (C10:0), lauric acid (C12:0), and palmitic acid (C16:0), oleic acid (cis-9 C18:1), rumenic acid (cis-9 trans-11 C18:2) and alpha-linolenic acid (C18:3n-3). [file 12711_2022_769_MOESM3_ESM.xls]

## Sheet: Table_S3
Table S3 Genetic correlations between fat content (FC), milk fatty acids and operational taxonomic units (OTUs). Results expressed with standard error. Blank cells correspond to non-significant genetic correlations.
Family	Genus	OTU ID	FC	C4:0	C6:0	C8:0	C10:0	C12:0	C16:0	cis-9 C18:1	cis-9 trans-11 C18:2	C18:3n-3
Acholeplasmataceae	Anaeroplasma	OTU796				0.51±0.15	0.47±0.18	0.44±0.16
Bacteroidales_BS11_gut_group	unknown_genus	OTU582		0.56±0.13	0.58±0.13	0.48±0.15	0.51±0.14	0.48±0.13			-0.38±0.17
Christensenellaceae	Christensenellaceae_R-7_group	OTU1707		-0.78±0.14	-0.91±0.39
Christensenellaceae	Christensenellaceae_R-7_group	OTU1176			-0.67±0.09	-0.69±0.08		-0.46±0.13		-0.49±0.16		-0.40±0.18
Defluviitaleaceae	Defluviitaleaceae_UCG-011	OTU976		-0.34±0.16							-0.49±0.14
F082	unknown_genus	OTU1467			-0.48±0.23
F082	unknown_genus	OTU175	0.55±0.12					0.37±0.15				0.37±0.18
F082	unknown_genus	OTU3286						0.81±0.22	0.75±0.28		-0.81±0.30
F082	unknown_genus	OTU1286										-0.73±0.14
Hungateiclostridiaceae	Saccharofermentans	OTU1297								0.44±0.16	-0.49±0.16
Lachnospiraceae	[Eubacterium]_hallii_group	OTU319								-0.49±0.24		-0.68±0.13
Lachnospiraceae	[Eubacterium]_ventriosum_group	OTU355										0.80±0.08
Lachnospiraceae	Acetitomaculum	OTU904		-0.82±0.38	-0.74±0.14					-0.81±0.09	-0.77±0.20	-0.64±0.23
Lachnospiraceae	Acetitomaculum	OTU1584										-0.62±0.14
Lachnospiraceae	Blautia	OTU780		-0.51±0.17	-0.69±0.14	-0.62±0.15
Lachnospiraceae	Blautia	OTU1025		-0.91±0.12					-0.96±0.15
Lachnospiraceae	Lachnospiraceae_AC2044_group	OTU883		0.81±0.08	0.57±0.19			-0.60±0.17			0.60±0.13	0.51±0.17
Lachnospiraceae	Lachnospiraceae_NK3A20_group	OTU506										-0.54±0.24
Lachnospiraceae	Lachnospiraceae_NK4A136_group	OTU1474				0.48±0.14	0.54±0.13	0.58±0.11
Lachnospiraceae	Lachnospiraceae_UCG-008	OTU655							0.45±0.17		0.91±0.05
Lachnospiraceae	possible_genus_Sk018	OTU1754		0.81±0.09
Lachnospiraceae	possible_genus_Sk018	OTU1631		0.81±0.15	0.77±0.23				0.95±0.05		-0.73±0.17
Lachnospiraceae	unknown_genus	OTU2632		0.55±0.27
Microbacteriaceae	Leifsonia	OTU1479			-0.70±0.28		-0.75±0.11	-0.77±0.11	-0.80±0.25		0.81±0.10
Monoglobaceae	Monoglobus	OTU1554		0.68±0.21						-0.68±0.30	0.89±0.08	-0.97±0.05
Monoglobaceae	Monoglobus	OTU1066										-0.91±0.07
Muribaculaceae	unknown_genus	OTU998			-0.79±0.35
Muribaculaceae	unknown_genus	OTU607									-0.59±0.14	-0.53±0.18
Muribaculaceae	unknown_genus	OTU803	0.49±0.13
Oscillospiraceae	Papillibacter	OTU663		0.72±0.17	0.77±0.09	0.73±0.12	0.67±0.12	0.62±0.13	0.53±0.17
Oscillospiraceae	Papillibacter	OTU186				0.98±0.02	0.99±0.03	0.97±0.02
Prevotellaceae	Prevotella	OTU1704		-0.40±0.15						0.66±0.13		0.61±0.19
Prevotellaceae	Prevotella	OTU399		0.45±0.15
Prevotellaceae	Prevotella	OTU613		0.51±0.16	0.58±0.14	0.71±0.11	0.63±0.13	0.58±0.15	0.65±0.15	0.79±0.08	0.41±0.19	0.88±0.05
Prevotellaceae	Prevotella	OTU1592		-0.59±0.14	-0.66±0.12	-0.65±0.13	-0.79±0.09	-0.85±0.07	-0.85±0.06	-0.46±0.18		-0.76±0.11
Prevotellaceae	Prevotella	OTU80	0.58±0.11	0.80±0.15
Prevotellaceae	Prevotella	OTU1564			0.57±0.13	0.58±0.12	0.57±0.11	0.46±0.13				-0.49±0.18
Prevotellaceae	Prevotella	OTU5211				0.35±0.17
Prevotellaceae	Prevotella	OTU871				0.54±0.13	0.46±0.14	0.47±0.18				0.52±0.15
Prevotellaceae	Prevotella	OTU701				0.93±0.28	0.89±0.16				0.95±0.06
Prevotellaceae	Prevotella	OTU330					0.33±0.16			0.58±0.16		0.73±0.09
Prevotellaceae	Prevotella	OTU101										0.72±0.10
Prevotellaceae	Prevotella	OTU1336								-0.81±0.15		-0.82±0.18
Prevotellaceae	Prevotella	OTU1374										0.60±0.16
Prevotellaceae	Prevotella	OTU1419									0.96±0.15
Prevotellaceae	Prevotella	OTU1576										0.52±0.20
Prevotellaceae	Prevotella	OTU1615										0.55±0.15
Prevotellaceae	Prevotella	OTU1643										0.67±0.15
Prevotellaceae	Prevotella	OTU1688	0.55±0.18
Prevotellaceae	Prevotella	OTU173								-0.83±0.09		-0.56±0.21
Prevotellaceae	Prevotella	OTU196										0.85±0.14
Prevotellaceae	Prevotella	OTU2329									-0.66±0.10
Prevotellaceae	Prevotella	OTU258								-0.76±0.09
Prevotellaceae	Prevotella	OTU2784								-0.46±0.15
Prevotellaceae	Prevotella	OTU480										0.45±0.022
Prevotellaceae	Prevotella	OTU653										-0.63±0.30
Prevotellaceae	Prevotella	OTU658								0.59±0.17		0.73±0.28
Prevotellaceae	Prevotella	OTU702										0.53±0.19
Prevotellaceae	Prevotellaceae_UCG-001	OTU1504				0.40±0.15	0.32±0.15		-0.58±0.12		0.56±0.13
Prevotellaceae	Prevotellaceae_UCG-001	OTU1443				-0.65±0.13	-0.63±0.13	-0.73±0.11
Prevotellaceae	Prevotellaceae_UCG-001	OTU681					0.80±0.09	0.88±0.05			-0.80±0.08
Prevotellaceae	Prevotellaceae_UCG-001	OTU1441										0.79±0.08
Prevotellaceae	Prevotellaceae_UCG-001	OTU380								0.73±0.11	-0.93±0.03	0.62±0.16
Prevotellaceae	Prevotellaceae_UCG-003	OTU936									-0.49±0.15
Prevotellaceae	Prevotellaceae_UCG-004	OTU891				0.35±0.16					0.55±0.15
Prevotellaceae	Prevotellaceae_UCG-004	OTU1864									-0.76±0.11
Prevotellaceae	Prevotellaceae_UCG-004	OTU353										0.76±0.12
Rikenellaceae	Rikenellaceae_RC9_gut_group	OTU1153								-0.60±0.23		-0.69±0.29
Rikenellaceae	Rikenellaceae_RC9_gut_group	OTU438									0.44±0.16
Rikenellaceae	Rikenellaceae_RC9_gut_group	OTU478										-0.43±0.18
Rikenellaceae	Rikenellaceae_RC9_gut_group	OTU688										-0.63±0.16
Rikenellaceae	Rikenellaceae_RC9_gut_group	OTU793										-0.55±0.15
Ruminococcaceae	CAG-352	OTU623		0.97±0.02	0.95±0.04				0.96±0.16	0.87±0.07		0.89±0.08
Ruminococcaceae	Ruminococcus	OTU537		-0.72±0.16	-0.95±0.05	-0.91±0.06	-0.83±0.09	-0.76±0.17	-0.80±0.12		0.83±0.07	-0.55±0.27
Ruminococcaceae	Ruminococcus	OTU602	0.45±0.13					0.44±0.19
Ruminococcaceae	unknown_genus	OTU2316								0.82±0.08		0.75±0.23
Selenomonadaceae	Selenomonas	OTU848								0.60±0.12		0.40±0.18
Spirochaetaceae	Treponema	OTU1743							-0.96±0.02
Spirochaetaceae	Treponema	OTU1120									-0.86±0.07
Spirochaetaceae	Treponema	OTU477									0.53±0.14
unknown_family	unknown_genus	OTU1325			-0.47±0.18					-0.57±0.16		-0.54±0.20
