# Supplementary material for: Host genetic control on rumen microbiota and its impact on dairy traits in sheep
Source: Genet Sel Evol. 2022 Nov 24;54:77. doi: 10.1186/s12711-022-00769-9 (PMC9694848; doi:10.1186/s12711-022-00769-9)
Supplement: Supplementary file 4 — Additional file 4: Table S4. Genetic correlations between protein content (PC), milk proteins and operational taxonomic units (OTU). Genetic correlations between OTU abundances, protein content and milk proteins, such as alpha-S1-casein, alpha-S2-casein, beta-casein, kappa-casein, alpha-lactalbumin and beta-lactoglobulin. [file 12711_2022_769_MOESM4_ESM.xls]

## Sheet: Table_S4
Table S4 Genetic correlations between protein content (PC), milk proteins and operational taxonomic units (OTU). Results expressed with standard error. Blank cells correspond to non-significant genetic correlations.
Family	Genus	OTU ID	PC	alpha-S1-casein	alpha-S2-casein	Beta-casein	Kappa-casein	Beta-lactoglobulin	Alpha-lactalbumin
Acholeplasmataceae	Anaeroplasma	OTU796		0.47±0.20			0.52±0.19	0.65±0.17
Bacteroidales_BS11_gut_group	unknown_genus	OTU1278							-0.99±0.23
Bacteroidales_BS11_gut_group	unknown_genus	OTU582							-0.45±0.17
Christensenellaceae	Christensenellaceae_R-7_group	OTU151						0.94±0.05
Christensenellaceae	Christensenellaceae_R-7_group	OTU1707						-0.81±0.11
Christensenellaceae	Christensenellaceae_R-7_group	OTU767						0.98±0.02
Defluviitaleaceae	Defluviitaleaceae_UCG-011	OTU976			-0.33±0.14				-0.68±0.12
F082	unknown_genus	OTU1467			-0.61±0.19
F082	unknown_genus	OTU175							0.73±0.12
F082	unknown_genus	OTU2215							-0.88±0.06
F082	unknown_genus	OTU3286		0.83±0.14		0.95±0.16			-0.90±0.19
F082	unknown_genus	OTU641							-0.98±0.02
Fibrobacteraceae	Fibrobacter	OTU1376							0.51±0.25
Hungateiclostridiaceae	Saccharofermentans	OTU1297				-0.37±0.14			-0.41±0.17
Lachnospiraceae	[Eubacterium]_hallii_group	OTU319							-0.90±0.13
Lachnospiraceae	Acetitomaculum	OTU1584							-0.96±0.02
Lachnospiraceae	Acetitomaculum	OTU904		0.55±0.19					-0.97±0.03
Lachnospiraceae	Blautia	OTU1025					-0.91±0.43		-0.84±0.19
Lachnospiraceae	Blautia	OTU780							0.75±0.11
Lachnospiraceae	Lachnospiraceae_AC2044_group	OTU883			0.78±0.07	-0.79±0.11		-0.59±0.17
Lachnospiraceae	Lachnospiraceae_NK3A20_group	OTU506		-0.85±0.08	-0.95±0.04		-0.89±0.05	-0.87±0.06	-0.71±0.14
Lachnospiraceae	Lachnospiraceae_UCG-008	OTU655						0.51±0.18	-0.63±0.15
Lachnospiraceae	possible_genus_Sk018	OTU1631			0.75±0.11	0.98±0.01	0.90±0.04	0.81±0.11
Lachnospiraceae	probable_genus_10	OTU1215		-0.65±0.14	-0.79±0.07		-0.61±0.17	-0.64±0.13
Microbacteriaceae	Leifsonia	OTU1479		-0.72±0.12	-0.49±0.16	-0.87±0.07	-0.71±0.14	-0.75±0.12	0.87±0.07
Monoglobaceae	Monoglobus	OTU1066							-0.73±0.16
Monoglobaceae	Monoglobus	OTU1554		-0.69±0.22	-0.57±0.15				0.92±0.05
Muribaculaceae	unknown_genus	OTU607		-0.70±0.15			-0.65±0.16	-0.70±0.13	-0.62±0.16
Oscillospiraceae	Oscillospira	OTU1546							0.92±0.05
Oscillospiraceae	Papillibacter	OTU663							-0.81±0.12
Prevotellaceae	Prevotella	OTU1419			0.79±0.11
Prevotellaceae	Prevotella	OTU1538			0.71±0.09
Prevotellaceae	Prevotella	OTU1564			0.47±0.15	-0.55±0.16
Prevotellaceae	Prevotella	OTU1592						0.48±0.20	0.50±0.24
Prevotellaceae	Prevotella	OTU2392		-0.84±0.06		-0.87±0.04	-0.81±0.08	-0.92±0.04
Prevotellaceae	Prevotella	OTU330					-0.38±0.18		0.70±0.12
Prevotellaceae	Prevotella	OTU399							0.48±0.19
Prevotellaceae	Prevotella	OTU480							0.97±0.04
Prevotellaceae	Prevotella	OTU613				0.39±0.19	0.49±0.15	0.44±0.19	0.49±0.21
Prevotellaceae	Prevotella	OTU638		-0.73±0.09			-0.71±0.10	-0.75±0.09
Prevotellaceae	Prevotella	OTU658							0.87±0.11
Prevotellaceae	Prevotella	OTU701		-0.93±0.05			-0.91±0.13	-0.95±0.06	0.95±0.17
Prevotellaceae	Prevotella	OTU80	0.63±0.30
Prevotellaceae	Prevotella	OTU93							0.93±0.03
Prevotellaceae	Prevotellaceae_UCG-001	OTU1443		-0.40±0.16		-0.68±0.12		-0.38±0.19
Prevotellaceae	Prevotellaceae_UCG-001	OTU1504				-0.53±0.15
Prevotellaceae	Prevotellaceae_UCG-001	OTU666							0.84±0.09
Prevotellaceae	Prevotellaceae_UCG-001	OTU681				0.94±0.04
Rikenellaceae	Rikenellaceae_RC9_gut_group	OTU1074							-0.99±0.01
Rikenellaceae	Rikenellaceae_RC9_gut_group	OTU371		-0.41±0.20
Rikenellaceae	Rikenellaceae_RC9_gut_group	OTU438							-0.61±0.15
Ruminococcaceae	Ruminococcus	OTU537				-0.52±0.18	-0.62±0.24	-0.70±0.16	0.82±0.12
Ruminococcaceae	Ruminococcus	OTU602				0.46±0.17
Spirochaetaceae	Treponema	OTU1743							0.94±0.04
Spirochaetaceae	Treponema	OTU477		0.36±0.15					0.50±0.16
unknown_family	unknown_genus	OTU1325		-0.65±0.12	-0.60±0.12		-0.61±0.13	-0.79±0.08
