# Supplementary material for: Host genetic control on rumen microbiota and its impact on dairy traits in sheep
Source: Genet Sel Evol. 2022 Nov 24;54:77. doi: 10.1186/s12711-022-00769-9 (PMC9694848; doi:10.1186/s12711-022-00769-9)
Supplement: Supplementary file 5 — Additional file 5: Table S5. Significant SNPs from GWAS of operational taxonomic units (OTU). Significant SNPs from GWAS of operational taxonomic units with candidate genes detected for each SNP. [file 12711_2022_769_MOESM5_ESM.xls]

## Sheet: Table_S5
Table S5 Significant SNPs from GWAS of operational taxonomic units (OTU).
Family	Genus	OTU ID	SNP ID	Chromosome	Position (bp)	% Variance	LOG10(P-value)	Gene ID
Muribaculaceae	unknown_genus	OTU803	rs414744616	1	3585807	0.0811524	5.00619	ENSOARG00000019080
[Eubacterium]_coprostanoligenes_group	unknown_genus	OTU2438	rs424971559	1	32555703	0.0902128	5.67115
Rikenellaceae	Rikenellaceae_RC9_gut_group	OTU546	rs413331133	1	33683222	0.169451	5.56345
Ruminococcaceae	Ruminococcus	OTU610	rs419112678	1	57789949	0.142425	6.41386
Oscillospiraceae	Oscillospira	OTU1546		1	58415737	0.10818	6.07024
Lachnospiraceae	Butyrivibrio	OTU1537	rs413393699	1	61680002	0.0718867	6.05535	ENSOARG00000014293
Prevotellaceae	Prevotella	OTU144	rs411253862	1	131203068	0.0661048	5.66238
Lachnospiraceae	Syntrophococcus	OTU509	rs420331599	1	141525796	0.119354	5.18036
F082	unknown_genus	OTU971	rs416619785	1	168548011	0.776934	5.91185	ENSOARG00000018737
F082	unknown_genus	OTU971	rs414231517	2	46912545	0.260064	5.57588
Prevotellaceae	Prevotella	OTU1643	rs403408208	2	76338110	0.12879	5.7887
Prevotellaceae	Prevotella	OTU196	rs407727090	2	84141589	0.192197	4.79929
F082	unknown_genus	OTU971	rs407565074	2	94779456	0.0703079	5.987	ENSOARG00000014586
Prevotellaceae	Prevotella	OTU1419	rs406909505	2	194376158	1.6777	5.30738
Prevotellaceae	Prevotella	OTU1419	rs426041993	2	195932423	0.625891	7.51234
F082	unknown_genus	OTU971	rs417578986	2	202755341	0.121123	5.58955	ENSOARG00000017203
[Eubacterium]_coprostanoligenes_group	unknown_genus	OTU262	rs411939675	2	205355749	0.0374664	5.66582
Prevotellaceae	Prevotellaceae_UCG-001	OTU717	rs413966671	2	226617529	0.145009	5.61859	ENSOARG00000020452
Lachnospiraceae	Lachnospiraceae_NK4A136_group	OTU2186	rs422351583	3	5668047	0.13303	6.08506
[Eubacterium]_coprostanoligenes_group	unknown_genus	OTU2438	rs420593841	3	8693890	0.0512052	5.36702	ENSOARG00000012261
Lachnospiraceae	[Eubacterium]_ventriosum_group	OTU355	rs415665472	3	27430018	0.137916	5.94855
Prevotellaceae	Prevotella	OTU196	rs399829503	3	38048434	0.0932233	5.09145	ENSOARG00000019709
unknown_family	unknown_genus	OTU2515	rs417512713	3	82810037	0.143466	5.78986
Prevotellaceae	Prevotella	OTU196	rs407226710	3	87932154	0.370721	5.06681
Prevotellaceae	Prevotellaceae_UCG-001	OTU906	rs419358934	3	89802120	0.330654	6.23503
Prevotellaceae	Prevotella	OTU196	rs419358934	3	89802120	0.18117	5.32267
Prevotellaceae	Prevotella	OTU196	rs430243701	3	89808523	0.1368	6.7767
Prevotellaceae	Prevotellaceae_UCG-001	OTU906	rs424849255	3	99246368	0.091935	5.24502	ENSOARG00000013096
Prevotellaceae	Prevotellaceae_UCG-001	OTU906	rs404566475	3	112090102	0.227866	5.91992
Lachnospiraceae	Syntrophococcus	OTU509	rs409660427	3	138657389	0.135538	5.272	ENSOARG00000019423
Prevotellaceae	Prevotella	OTU427	rs402872469	3	221603160	0.159709	5.39903
Ruminococcaceae	unknown_genus	OTU501	rs400250937	4	21124681	0.136912	6.18813
Prevotellaceae	Prevotella	OTU93	rs407788027	4	117541652	0.133561	5.45061	ENSOARG00000006987
Lachnospiraceae	possible_genus_Sk018	OTU1631	rs402307868	5	31467389	0.0280822	5.75951
Prevotellaceae	Prevotella	OTU1843	rs402307868	5	31467389	0.109458	5.11371
Prevotellaceae	Prevotella	OTU1843	rs413547561	5	31477570	0.0982783	5.99154
Fibrobacteraceae	Fibrobacter	OTU1335	rs405557393	5	59933921	0.0589037	6.09547	ENSOARG00000008188
Rikenellaceae	Rikenellaceae_RC9_gut_group	OTU546	rs410315179	5	72275014	0.380802	6.74633
Rikenellaceae	Rikenellaceae_RC9_gut_group	OTU546	rs429334236	5	72324510	0.237997	5.80751
Fibrobacteraceae	Fibrobacter	OTU1335	rs398177414	5	79732944	0.176138	6.56035
Ruminococcaceae	Ruminococcus	OTU1191	rs411645323	5	83683348	0.201133	5.29523
Ruminococcaceae	Ruminococcus	OTU1191	rs418870684	5	83724689	0.12195	5.2903	ENSOARG00000025325
Lachnospiraceae	Lachnospiraceae_UCG-008	OTU655	rs403619685	6	28689782	0.0759821	5.91523
Lachnospiraceae	Lachnospiraceae_XPB1014_group	OTU947	rs400970883	6	36655091	0.054995	6.19508	ENSOARG00000002590
Prevotellaceae	Prevotella	OTU1843	rs416815759	6	45906622	1.43339	5.58569	ENSOARG00000008584
Prevotellaceae	Prevotella	OTU440	rs406261149	6	50058344	0.202735	5.30461
Lachnospiraceae	Acetitomaculum	OTU612	rs430647780	6	75425021	0.199763	5.58372
Lachnospiraceae	Acetitomaculum	OTU612	rs415319007	6	85637777	0.292073	5.51113
F082	unknown_genus	OTU1652	rs419374993	7	703563	0.144295	5.59848	ENSOARG00000016004
Prevotellaceae	Prevotellaceae_UCG-003	OTU174	rs411877324	7	1351243	0.127851	5.83721	ENSOARG00000016161
Muribaculaceae	unknown_genus	OTU803	rs411449382	7	10195227	0.104053	5.36532	ENSOARG00000017295
Prevotellaceae	Prevotella	OTU173	rs422052394	7	87021966	0.202553	5.50383	ENSOARG00000002748
Muribaculaceae	unknown_genus	OTU803	rs419444770	8	9405150	0.261669	5.28713
Prevotellaceae	Prevotella	OTU1103	rs411874384	8	20836967	0.0365523	5.60993
Lachnospiraceae	[Eubacterium]_hallii_group	OTU319	rs424676681	8	61227044	0.0199166	6.35125	ENSOARG00000015035
Lachnospiraceae	Syntrophococcus	OTU509	rs414020365	8	62102248	0.10188	6.62049	ENSOARG00000000475
Prevotellaceae	Prevotella	OTU440	rs407670177	8	68754554	0.0786198	5.5489	ENSOARG00000001874
Muribaculaceae	unknown_genus	OTU803	rs416436574	9	2321695	0.064	6.19088
F082	unknown_genus	OTU1368	rs426439548	9	11850405	0.376086	5.76475
Christensenellaceae	Christensenellaceae_R-7_group	OTU1550	rs416098156	9	39541822	0.154028	6.14774
Lachnospiraceae	Blautia	OTU1025	rs430327389	9	68978823	0.0731286	5.15249
Prevotellaceae	Prevotella	OTU399	rs428296445	10	16139981	0.327095	5.57327	ENSOARG00000007736
unknown_family	unknown_genus	OTU1386	rs423990418	10	16216118	0.211335	6.28213	ENSOARG00000007745
unknown_family	unknown_genus	OTU1386	rs404163943	10	16222665	0.104625	6.26857	ENSOARG00000007745
Prevotellaceae	Prevotella	OTU13	rs408448649	10	46573078	0.248096	5.58344	ENSOARG00000015209
Muribaculaceae	unknown_genus	OTU803	rs403822645	10	80687261	0.0790622	4.87447	ENSOARG00000026327
Ruminococcaceae	unknown_genus	OTU155	rs408532009	10	84678999	0.347347	6.40532	ENSOARG00000007048
Ruminococcaceae	unknown_genus	OTU501	rs422890024	11	7826874	0.0423478	5.40295	ENSOARG00000007848
Christensenellaceae	Christensenellaceae_R-7_group	OTU596	rs414408260	11	58151039	0.137867	5.62572
Ruminococcaceae	CAG-352	OTU304	rs421085019	11	61946606	0.234995	5.47869
Ruminococcaceae	CAG-352	OTU304	rs429659626	11	62034261	0.0430079	5.47869	ENSOARG00000015884
Prevotellaceae	Prevotella	OTU93	rs419116821	12	19288437	0.367531	5.27019	ENSOARG00000011525
Christensenellaceae	Christensenellaceae_R-7_group	OTU1550	rs417794743	12	34384040	0.202729	5.55345
Prevotellaceae	Prevotellaceae_UCG-004	OTU891	rs407260292	12	34654736	0.0415268	6.18422
Prevotellaceae	Prevotella	OTU173	rs409635716	12	60822554	0.135146	6.85756	ENSOARG00000018609
Prevotellaceae	Prevotella	OTU196	rs412941554	13	12265286	0.0977685	4.82764
Lachnospiraceae	Blautia	OTU1025	rs410138359	13	18844634	0.127353	5.4901
Prevotellaceae	Prevotella	OTU80	rs413805637	13	23728650	0.140033	6.04504
Prevotellaceae	Prevotella	OTU701	rs420301665	13	37016135	0.101211	6.71644	ENSOARG00000017522
Prevotellaceae	Prevotella	OTU943	rs412819070	15	5606060	0.128158	5.70938	ENSOARG00000005986
Prevotellaceae	Prevotella	OTU423	rs409362751	15	37553506	0.180567	6.97264	ENSOARG00000006517
Prevotellaceae	Prevotella	OTU80	rs409362751	15	37553506	0.157105	5.83774	ENSOARG00000006517
Prevotellaceae	Prevotella	OTU399	rs409362751	15	37553506	0.188648	5.5244	ENSOARG00000006517
Prevotellaceae	Prevotella	OTU399	rs426932216	15	44445054	0.141824	5.12943	ENSOARG00000017200
Lachnospiraceae	Blautia	OTU1025	rs425070593	15	80043367	0.203516	5.3373	ENSOARG00000012438
Prevotellaceae	Prevotella	OTU191	rs421589226	16	30055565	0.295611	5.57015	ENSOARG00000008516
Lachnospiraceae	Lachnospiraceae_XPB1014_group	OTU947	rs400932578	16	58713189	0.132989	5.6208	ENSOARG00000013279
Lachnospiraceae	probable_genus_10	OTU1215	rs398321430	19	12553533	0.13338	6.28089	ENSOARG00000002255
Prevotellaceae	Prevotella	OTU1592	rs406765723	20	11369711	0.239184	5.63695	ENSOARG00000014698
Prevotellaceae	Prevotella	OTU427	rs421141776	20	12817846	0.0694797	5.72578	ENSOARG00000015651
Oscillospiraceae	NK4A214_group	OTU1613	rs415636293	21	33158356	0.0750406	6.56575
Prevotellaceae	Prevotella	OTU427	rs414897316	22	30057678	0.177116	5.302	ENSOARG00000009745
Rikenellaceae	Rikenellaceae_RC9_gut_group	OTU1153	rs401002607	22	45584459	0.0856238	5.6192	ENSOARG00000013080
Christensenellaceae	Christensenellaceae_R-7_group	OTU698	rs421499363	23	27898991	0.189208	5.63541
Prevotellaceae	Prevotella	OTU423	rs420109424	23	54504884	0.0909174	5.31136	ENSOARG00000004990
Lachnospiraceae	Syntrophococcus	OTU509	rs422218595	23	56855903	0.05501	5.13597
[Eubacterium]_coprostanoligenes_group	unknown_genus	OTU262	rs421549095	25	21588913	0.424343	5.83363
Ruminococcaceae	Ruminococcus	OTU1191	rs422507734	25	23180184	0.0851145	5.1583
F082	unknown_genus	OTU167	rs412496804	26	28316180	0.306377	6.05644
Prevotellaceae	Prevotella	OTU1336	rs412496804	26	28316180	0.199866	5.98058
Prevotellaceae	Prevotellaceae_UCG-001	OTU906	rs412496804	26	28316180	0.19698	5.20375
