# Supplementary material for: Host genetic control on rumen microbiota and its impact on dairy traits in sheep
Source: Genet Sel Evol. 2022 Nov 24;54:77. doi: 10.1186/s12711-022-00769-9 (PMC9694848; doi:10.1186/s12711-022-00769-9)
Supplement: Supplementary file 6 — Additional file 6: Table S6. Functional annotation for gene IDs recovered from detected SNPs for microbiome GWAS. Description of the functional annotations for genes recovered from Ensembl platform and metabolic processes and KEGG pathways from DAVID platform. [file 12711_2022_769_MOESM6_ESM.xls]

## Sheet: Table_S6
Table S6 Functional annotation for gene IDs recovered from SNPs detected for microbiome GWAS.
Gene ID	Gene Name	Species	GOTERM_BP_DIRECT	KEGG_PATHWAY
ENSOARG00000014293	BCL10 immune signaling adaptor(BCL10)	Ovis aries	GO:0001783~B cell apoptotic process,GO:0001843~neural tube closure,GO:0002224~toll-like receptor signaling pathway,GO:0002906~negative regulation of mature B cell apoptotic process,GO:0006915~apoptotic process,GO:0006968~cellular defense response,GO:0007249~I-kappaB kinase/NF-kappaB signaling,GO:0009620~response to fungus,GO:0016064~immunoglobulin mediated immune response,GO:0031398~positive regu…	oas04064:NF-kappa B signaling pathway,oas04625:C-type lectin receptor signaling pathway,oas04660:T cell receptor signaling pathway,oas04662:B cell receptor signaling pathway,oas05152:Tuberculosis,
ENSOARG00000017203	C2 calcium dependent domain containing 6(C2CD6)	Ovis aries
ENSOARG00000007745	E3 ubiquitin-protein ligase (W5PCZ6_SHEEP)	Ovis aries	GO:0006511~ubiquitin-dependent protein catabolic process,GO:0007275~multicellular organism development,GO:0016567~protein ubiquitination,GO:0031647~regulation of protein stability,GO:1903215~negative regulation of protein targeting to mitochondrion,
ENSOARG00000012261	GTPase activating Rap/RanGAP domain like 3(GARNL3)	Ovis aries	GO:0043547~positive regulation of GTPase activity,GO:0051056~regulation of small GTPase mediated signal transduction,
ENSOARG00000016004	MCC regulator of WNT signaling pathway(LOC101121522)	Ovis aries	GO:0010633~negative regulation of epithelial cell migration,GO:0045184~establishment of protein localization,GO:0050680~negative regulation of epithelial cell proliferation,GO:0090090~negative regulation of canonical Wnt signaling pathway,
ENSOARG00000002748	Neurexin 3 (W5NXM2_SHEEP)	Ovis aries	GO:0007269~neurotransmitter secretion,GO:0007416~synapse assembly,GO:2000300~regulation of synaptic vesicle exocytosis,
ENSOARG00000007736	Protein chibby homolog 2 (W5PCY9_SHEEP)	Ovis aries
ENSOARG00000008584	TBC1 domain family member 19(TBC1D19)	Ovis aries
ENSOARG00000014586	TEK receptor tyrosine kinase(TEK)	Ovis aries	GO:0001934~positive regulation of protein phosphorylation,GO:0002040~sprouting angiogenesis,GO:0007169~transmembrane receptor protein tyrosine kinase signaling pathway,GO:0010595~positive regulation of endothelial cell migration,GO:0014068~positive regulation of phosphatidylinositol 3-kinase signaling,GO:0016525~negative regulation of angiogenesis,GO:0032878~regulation of establishment or mainten…	oas04010:MAPK signaling pathway,oas04014:Ras signaling pathway,oas04015:Rap1 signaling pathway,oas04066:HIF-1 signaling pathway,oas04151:PI3K-Akt signaling pathway,oas05323:Rheumatoid arthritis,
ENSOARG00000019709	TIA1 cytotoxic granule associated RNA binding protein(TIA1)	Ovis aries	GO:0001818~negative regulation of cytokine production,GO:0017148~negative regulation of translation,GO:0048024~regulation of mRNA splicing, via spliceosome,GO:1903608~protein localization to cytoplasmic stress granule,
ENSOARG00000013279	Trio Rho guanine nucleotide exchange factor (W5PUW3_SHEEP)	Ovis aries	GO:0007411~axon guidance,GO:0007417~central nervous system development,GO:0045599~negative regulation of fat cell differentiation,
ENSOARG00000018737	activated leukocyte cell adhesion molecule(ALCAM)	Ovis aries	GO:0007157~heterophilic cell-cell adhesion via plasma membrane cell adhesion molecules,GO:0008045~motor neuron axon guidance,	oas04514:Cell adhesion molecules,
ENSOARG00000002255	acyl-coenzyme A thioesterase THEM4-like(LOC101113538)	Ovis aries		oas00062:Fatty acid elongation,
ENSOARG00000007048	ankyrin repeat domain 10(ANKRD10)	Ovis aries
ENSOARG00000008188	annexin A6(ANXA6)	Ovis aries	GO:0006816~calcium ion transport,GO:0006937~regulation of muscle contraction,GO:0051560~mitochondrial calcium ion homeostasis,GO:0097190~apoptotic signaling pathway,
ENSOARG00000017522	beaded filament structural protein 1(BFSP1)	Ovis aries
ENSOARG00000014698	cap methyltransferase 1(CMTR1)	Ovis aries	GO:0006370~7-methylguanosine mRNA capping,GO:0097309~cap1 mRNA methylation,
ENSOARG00000004990	coiled-coil domain containing 68(CCDC68)	Ovis aries	GO:0008104~protein localization,GO:0034454~microtubule anchoring at centrosome,
ENSOARG00000019080	collagen type VI alpha 3 chain(COL6A3)	Ovis aries	GO:0007155~cell adhesion,	oas04151:PI3K-Akt signaling pathway,oas04510:Focal adhesion,oas04512:ECM-receptor interaction,oas04974:Protein digestion and absorption,oas05165:Human papillomavirus infection,
ENSOARG00000015209	dachshund family transcription factor 1(DACH1)	Ovis aries
ENSOARG00000013080	dedicator of cytokinesis 1(DOCK1)	Ovis aries	GO:0002244~hematopoietic progenitor cell differentiation,GO:0007264~small GTPase mediated signal transduction,GO:0016477~cell migration,	oas04510:Focal adhesion,oas04666:Fc gamma R-mediated phagocytosis,oas04810:Regulation of actin cytoskeleton,oas05100:Bacterial invasion of epithelial cells,oas05135:Yersinia infection,
ENSOARG00000015651	dynein axonemal heavy chain 8(DNAH8)	Ovis aries	GO:0007018~microtubule-based movement,	oas05014:Amyotrophic lateral sclerosis,oas05016:Huntington disease,oas05022:Pathways of neurodegeneration - multiple diseases,
ENSOARG00000019423	endonuclease, poly(U) specific(ENDOU)	Ovis aries	GO:0006955~immune response,GO:0007565~female pregnancy,
ENSOARG00000016161	erythrocyte membrane protein band 4.1 like 4A(EPB41L4A)	Ovis aries
ENSOARG00000015884	helicase with zinc finger(HELZ)	Ovis aries
ENSOARG00000017295	homer scaffold protein 1(HOMER1)	Ovis aries	GO:0003009~skeletal muscle contraction,GO:0048148~behavioral response to cocaine,GO:0048741~skeletal muscle fiber development,GO:0048875~chemical homeostasis within a tissue,GO:0051592~response to calcium ion,GO:0051928~positive regulation of calcium ion transport,GO:0090279~regulation of calcium ion import,GO:0098962~regulation of postsynaptic neurotransmitter receptor activity,GO:2001256~regula…	oas04068:FoxO signaling pathway,oas04724:Glutamatergic synapse,
ENSOARG00000013096	interleukin 18 receptor 1(IL18R1)	Ovis aries	GO:0030101~natural killer cell activation,GO:0032729~positive regulation of interferon-gamma production,GO:0045063~T-helper 1 cell differentiation,GO:0051092~positive regulation of NF-kappaB transcription factor activity,GO:1901224~positive regulation of NIK/NF-kappaB signaling,GO:2000556~positive regulation of T-helper 1 cell cytokine production,	oas04060:Cytokine-cytokine receptor interaction,oas04061:Viral protein interaction with cytokine and cytokine receptor,oas04668:TNF signaling pathway,oas05321:Inflammatory bowel disease,
ENSOARG00000000475	interleukin 22 receptor subunit alpha 2(IL22RA2)	Ovis aries	GO:0042509~regulation of tyrosine phosphorylation of STAT protein,GO:0050728~negative regulation of inflammatory response,	oas04630:JAK-STAT signaling pathway,
ENSOARG00000005986	matrix metallopeptidase 20(MMP20)	Ovis aries	GO:0022617~extracellular matrix disassembly,GO:0030163~protein catabolic process,GO:0097186~amelogenesis,
ENSOARG00000008516	mitochondrial ribosomal protein S30(MRPS30)	Ovis aries	GO:0006412~translation,
ENSOARG00000007848	musashi RNA binding protein 2(MSI2)	Ovis aries		oas03015:mRNA surveillance pathway,
ENSOARG00000020452	neuronal tyrosine-phosphorylated phosphoinositide-3-kinase adaptor 2(NYAP2)	Ovis aries	GO:0014065~phosphatidylinositol 3-kinase signaling,GO:0048812~neuron projection morphogenesis,
ENSOARG00000017200	olfactory receptor 481(LOC101105776)	Ovis aries		oas04740:Olfactory transduction,
ENSOARG00000006517	phosphodiesterase 3B(PDE3B)	Ovis aries	GO:0007162~negative regulation of cell adhesion,GO:0007165~signal transduction,GO:0016525~negative regulation of angiogenesis,GO:0050995~negative regulation of lipid catabolic process,	oas00230:Purine metabolism,oas01100:Metabolic pathways,oas04022:cGMP-PKG signaling pathway,oas04024:cAMP signaling pathway,oas04371:Apelin signaling pathway,oas04910:Insulin signaling pathway,oas04914:Progesterone-mediated oocyte maturation,oas04922:Glucagon signaling pathway,oas04923:Regulation of lipolysis in adipocytes,oas04924:Renin secretion,oas05032:Morphine addiction,
ENSOARG00000015035	phosphodiesterase 7B(PDE7B)	Ovis aries	GO:0007165~signal transduction,	oas00230:Purine metabolism,oas01100:Metabolic pathways,oas05032:Morphine addiction,
ENSOARG00000006987	ring finger protein 32(RNF32)	Ovis aries
ENSOARG00000002590	secreted phosphoprotein 1(SPP1)	Ovis aries	GO:0001503~ossification,GO:0006710~androgen catabolic process,GO:0007155~cell adhesion,GO:0031214~biomineral tissue development,GO:0033280~response to vitamin D,GO:0045893~positive regulation of transcription, DNA-templated,GO:0071394~cellular response to testosterone stimulus,GO:2000866~positive regulation of estradiol secretion,	oas04151:PI3K-Akt signaling pathway,oas04371:Apelin signaling pathway,oas04510:Focal adhesion,oas04512:ECM-receptor interaction,oas04620:Toll-like receptor signaling pathway,oas04929:GnRH secretion,oas05165:Human papillomavirus infection,
ENSOARG00000011525	spermatogenesis associated 17(SPATA17)	Ovis aries
ENSOARG00000009745	structural maintenance of chromosomes 3(SMC3)	Ovis aries	GO:0006275~regulation of DNA replication,GO:0007062~sister chromatid cohesion,GO:0019827~stem cell population maintenance,GO:0051276~chromosome organization,GO:0051301~cell division,GO:0051321~meiotic cell cycle,GO:0090307~mitotic spindle assembly,	oas04110:Cell cycle,oas04114:Oocyte meiosis,
ENSOARG00000012438	transcobalamin 1(TCN1)	Ovis aries	GO:0006824~cobalt ion transport,GO:0015889~cobalamin transport,
ENSOARG00000001874	utrophin(UTRN)	Ovis aries	GO:0001954~positive regulation of cell-matrix adhesion,
ENSOARG00000018609	voltage-dependent R-type calcium channel subunit alpha-1E(LOC101102503)	Ovis aries	GO:0034765~regulation of ion transmembrane transport,	oas04010:MAPK signaling pathway,oas04020:Calcium signaling pathway,oas04930:Type II diabetes mellitus,
